# Supplementary material for: ER-phagy restrains inflammatory responses through its receptor UBAC2
Source: EMBO J. 2024 Sep 16;43(21):13. doi: 10.1038/s44318-024-00232-z (PMC11535055; doi:10.1038/s44318-024-00232-z)
Supplement: Supplementary file 3 — Source data Fig. 1 [file 44318_2024_232_MOESM3_ESM.zip]

Archive with 38 entries (28 files):
- Figure 1/
- Figure 1/Figure 1C.xlsx
- Figure 1/Figure 1D.pdf
- Figure 1/Figure 1E.xlsx
- Figure 1/Figure 1F.pdf
- Figure 1/Figure 1G.xlsx
- Figure 1/Figure 1H.pdf
- Figure 1/Figure 1I.pdf
- Figure 1/Figure 1J/
- Figure 1/Figure 1J/EBSS/
- Figure 1/Figure 1J/EBSS/Merge.tif
- Figure 1/Figure 1J/EBSS/UBAC2.tif
- Figure 1/Figure 1J/EBSS/WIPI2.tif
- Figure 1/Figure 1J/MOCK/
- Figure 1/Figure 1J/MOCK/Merge.tif
- Figure 1/Figure 1J/MOCK/UBAC2.tif
- Figure 1/Figure 1J/MOCK/WIPI2.tif
- Figure 1/Figure 1K.xlsx
- Figure 1/Figure 1L/
- Figure 1/Figure 1L/EBSS/
- Figure 1/Figure 1L/EBSS/ATG16L.tif
- Figure 1/Figure 1L/EBSS/Merge.tif
- Figure 1/Figure 1L/EBSS/UBAC2.tif
- Figure 1/Figure 1L/MOCK/
- Figure 1/Figure 1L/MOCK/ATG16L.tif
- Figure 1/Figure 1L/MOCK/Merge.tif
- Figure 1/Figure 1L/MOCK/UBAC2.tif
- Figure 1/Figure 1M.xlsx
- Figure 1/Figure 1N/
- Figure 1/Figure 1N/EBSS/
- Figure 1/Figure 1N/EBSS/LAMP1.tif
- Figure 1/Figure 1N/EBSS/Merge.tif
- Figure 1/Figure 1N/EBSS/UBAC2.tif
- Figure 1/Figure 1N/MOCK/
- Figure 1/Figure 1N/MOCK/LAMP1.tif
- Figure 1/Figure 1N/MOCK/Merge.tif
- Figure 1/Figure 1N/MOCK/UBAC2.tif
- Figure 1/Figure 1O.xlsx
