# Supplementary material for: ER-phagy restrains inflammatory responses through its receptor UBAC2
Source: EMBO J. 2024 Sep 16;43(21):13. doi: 10.1038/s44318-024-00232-z (PMC11535055; doi:10.1038/s44318-024-00232-z)
Supplement: Supplementary file 3 — Source data Fig. 1 [file 44318_2024_232_MOESM3_ESM.zip › Figure 1/Figure 1C.xlsx]

## Sheet: Sheet1
	ΔCt
	Blank control			Mock			TG
	0	0	0	0.41695	0.15679	-0.06114	0.16468	-0.02597	-0.012
				Source data for Quantification
				Mock			TG
				1.3351	1.1148	0.958506	1.12092	0.98216	0.991717
