# Supplementary material for: ER-phagy restrains inflammatory responses through its receptor UBAC2
Source: EMBO J. 2024 Sep 16;43(21):13. doi: 10.1038/s44318-024-00232-z (PMC11535055; doi:10.1038/s44318-024-00232-z)
Supplement: Supplementary file 3 — Source data Fig. 1 [file 44318_2024_232_MOESM3_ESM.zip › Figure 1/Figure 1E.xlsx]

## Sheet: Sheet1
Rep1
	Blank control	Mock		MG132		Carf Baf A1		Baf A1
TG		−	+	−	+	−	+	−	+
UBAC2	16384	13989	5824	18451	7516	18130	6506	21743	19453
Relative	1	0.853821	0.355469	1.12616	0.45874	1.10657	0.397095	1.32709	1.18732
Rep2
	Blank control	Mock		MG132		Carf Baf A1		Baf A1
TG		−	+	−	+	−	+	−	+
UBAC2	21142	22959	9225	23198	10916	23178	10060	26168	26180
Relative	1	1.08594	0.436335	1.09725	0.516318	1.0963	0.47583	1.23773	1.23829
Rep3
	Blank control	Mock		MG132		Carf Baf A1		Baf A1
TG		−	+	−	+	−	+	−	+
UBAC2	28829	33194	22062	40430	16766	43133	20395	43610	43096
Relative	1	1.15141	0.765271	1.40241	0.581567	1.49617	0.707447	1.51271	1.49488
		Source data for Quantification
		Mock		MG132		Carf Baf A1		Baf A1
	TG	−	+	−	+	−	+	−	+
		0.853821	0.355469	1.12616	0.45874	1.10657	0.397095	1.32709	1.18732
		1.08594	0.436335	1.09725	0.516318	1.0963	0.47583	1.23773	1.23829
		1.15141	0.765271	1.40241	0.581567	1.49617	0.707447	1.51271	1.49488
