# Supplementary material for: ER-phagy restrains inflammatory responses through its receptor UBAC2
Source: EMBO J. 2024 Sep 16;43(21):13. doi: 10.1038/s44318-024-00232-z (PMC11535055; doi:10.1038/s44318-024-00232-z)
Supplement: Supplementary file 3 — Source data Fig. 1 [file 44318_2024_232_MOESM3_ESM.zip › Figure 1/Figure 1G.xlsx]

## Sheet: Sheet1
	ΔCt
TG (μM)	Mock			Baf A1
0	0.31902	0.21302	-0.16143	-0.0225	-0.16385	0.12778
0.5	0.01678	0.25757	-0.01936	-0.01084	0.12696	0.17416
1	-0.16081	0.13441	-0.00178	-0.01066	0.24163	0.12452
2	-0.01231	0.12573	0.09827	0.13543	-0.02263	0.17497
	Source data for Quantification
TG (μM)	Mock			Baf A1
0	1.24748	1.15911	0.894138	0.984525	0.89264	1.09261
0.5	1.0117	1.19546	0.98667	0.992514	1.09199	1.12831
1	0.894523	1.09764	0.998767	0.992638	1.18233	1.09014
2	0.991504	1.09106	1.07049	1.09842	0.984437	1.12894
