# Supplementary material for: ER-phagy restrains inflammatory responses through its receptor UBAC2
Source: EMBO J. 2024 Sep 16;43(21):13. doi: 10.1038/s44318-024-00232-z (PMC11535055; doi:10.1038/s44318-024-00232-z)
Supplement: Supplementary file 3 — Source data Fig. 1 [file 44318_2024_232_MOESM3_ESM.zip › Figure 1/Figure 1K.xlsx]

## Sheet: Sheet1
		Source data for Quantification
		Mock			EBSS
		0.285634	0.283378	0.361732	0.493574	0.64778	0.572348
