# Supplementary material for: ER-phagy restrains inflammatory responses through its receptor UBAC2
Source: EMBO J. 2024 Sep 16;43(21):13. doi: 10.1038/s44318-024-00232-z (PMC11535055; doi:10.1038/s44318-024-00232-z)
Supplement: Supplementary file 4 — Source data Fig. 2 [file 44318_2024_232_MOESM4_ESM.zip]

Archive with 38 entries (28 files):
- Figure 2/
- Figure 2/Figure 2A.pdf
- Figure 2/Figure 2B.pdf
- Figure 2/Figure 2C.pdf
- Figure 2/Figure 2D/
- Figure 2/Figure 2D/EBSS/
- Figure 2/Figure 2D/EBSS/GABARAP.tif
- Figure 2/Figure 2D/EBSS/Merge.tif
- Figure 2/Figure 2D/EBSS/UBAC2.tif
- Figure 2/Figure 2D/MOCK/
- Figure 2/Figure 2D/MOCK/GABARAP.tif
- Figure 2/Figure 2D/MOCK/Merge.tif
- Figure 2/Figure 2D/MOCK/UBAC2.tif
- Figure 2/Figure 2E.xlsx
- Figure 2/Figure 2G.pdf
- Figure 2/Figure 2H/
- Figure 2/Figure 2H/LIRM/
- Figure 2/Figure 2H/LIRM/Flag.tif
- Figure 2/Figure 2H/LIRM/GABARAP.tif
- Figure 2/Figure 2H/LIRM/Merge.tif
- Figure 2/Figure 2H/WT/
- Figure 2/Figure 2H/WT/Flag.tif
- Figure 2/Figure 2H/WT/GABARAP.tif
- Figure 2/Figure 2H/WT/Merge.tif
- Figure 2/Figure 2I.xlsx
- Figure 2/Figure 2J.pdf
- Figure 2/Figure 2K.pdf
- Figure 2/Figure 2L/
- Figure 2/Figure 2L/LIRM/
- Figure 2/Figure 2L/LIRM/GFP.tif
- Figure 2/Figure 2L/LIRM/LAMP1.tif
- Figure 2/Figure 2L/LIRM/Merge.tif
- Figure 2/Figure 2L/WT/
- Figure 2/Figure 2L/WT/GFP.tif
- Figure 2/Figure 2L/WT/LAMP1.tif
- Figure 2/Figure 2L/WT/marge.tif
- Figure 2/Figure 2M.xlsx
- Figure 2/Figure 2N.pdf
