# Supplementary material for: ER-phagy restrains inflammatory responses through its receptor UBAC2
Source: EMBO J. 2024 Sep 16;43(21):13. doi: 10.1038/s44318-024-00232-z (PMC11535055; doi:10.1038/s44318-024-00232-z)
Supplement: Supplementary file 4 — Source data Fig. 2 [file 44318_2024_232_MOESM4_ESM.zip › Figure 2/Figure 2E.xlsx]

## Sheet: Sheet1
		Source data for Quantification
		Mock			EBSS
		0.357449	0.261059	0.385771	0.640253	0.674616	0.511993
