# Supplementary material for: ER-phagy restrains inflammatory responses through its receptor UBAC2
Source: EMBO J. 2024 Sep 16;43(21):13. doi: 10.1038/s44318-024-00232-z (PMC11535055; doi:10.1038/s44318-024-00232-z)
Supplement: Supplementary file 4 — Source data Fig. 2 [file 44318_2024_232_MOESM4_ESM.zip › Figure 2/Figure 2I.xlsx]

## Sheet: Sheet1
		Source data for Quantification
		EBSS
		Flag-UBAC2 WT			Flag-UBAC2 LIRm
		0.66871	0.613074	0.586041	0.14148	0.207924	0.262946
