# Supplementary material for: ER-phagy restrains inflammatory responses through its receptor UBAC2
Source: EMBO J. 2024 Sep 16;43(21):13. doi: 10.1038/s44318-024-00232-z (PMC11535055; doi:10.1038/s44318-024-00232-z)
Supplement: Supplementary file 4 — Source data Fig. 2 [file 44318_2024_232_MOESM4_ESM.zip › Figure 2/Figure 2M.xlsx]

## Sheet: Sheet1
		Source data for Quantification
		EBSS
		Flag-UBAC2 WT			Flag-UBAC2 LIRm
		0.556609	0.598778	0.656219	0.15412	0.100815	0.226832
