# Supplementary material for: ER-phagy restrains inflammatory responses through its receptor UBAC2
Source: EMBO J. 2024 Sep 16;43(21):13. doi: 10.1038/s44318-024-00232-z (PMC11535055; doi:10.1038/s44318-024-00232-z)
Supplement: Supplementary file 5 — Source data Fig. 3 [file 44318_2024_232_MOESM5_ESM.zip]

Archive with 38 entries (27 files):
- Figure 3/
- Figure 3/Figure 3B.pdf
- Figure 3/Figure 3C.xlsx
- Figure 3/Figure 3D/
- Figure 3/Figure 3D/UBAC2 KO/
- Figure 3/Figure 3D/UBAC2 KO/GFP.tif
- Figure 3/Figure 3D/UBAC2 KO/Merge.tif
- Figure 3/Figure 3D/UBAC2 KO/RFP.tif
- Figure 3/Figure 3D/WT/
- Figure 3/Figure 3D/WT/GFP.tif
- Figure 3/Figure 3D/WT/Merge.tif
- Figure 3/Figure 3D/WT/RFP.tif
- Figure 3/Figure 3E.xlsx
- Figure 3/Figure 3F.pdf
- Figure 3/Figure 3G/
- Figure 3/Figure 3G/-/
- Figure 3/Figure 3G/-/GFP.tif
- Figure 3/Figure 3G/-/Merge.tif
- Figure 3/Figure 3G/-/RFP.tif
- Figure 3/Figure 3G/LIRM/
- Figure 3/Figure 3G/LIRM/GFP.tif
- Figure 3/Figure 3G/LIRM/Merge.tif
- Figure 3/Figure 3G/LIRM/RFP.tif
- Figure 3/Figure 3G/WT/
- Figure 3/Figure 3G/WT/GFP.tif
- Figure 3/Figure 3G/WT/Merge.tif
- Figure 3/Figure 3G/WT/RFP.tif
- Figure 3/Figure 3H.xlsx
- Figure 3/Figure 3I.pdf
- Figure 3/Figure 3J/
- Figure 3/Figure 3J/UBAC2 KO/
- Figure 3/Figure 3J/UBAC2 KO/Flag-EV.tif
- Figure 3/Figure 3J/UBAC2 KO/Flag-UBAC2 LIRm.tif
- Figure 3/Figure 3J/UBAC2 KO/Flag-UBAC2 WT.tif
- Figure 3/Figure 3J/WT/
- Figure 3/Figure 3J/WT/Flag-EV.png
- Figure 3/Figure 3K.pdf
- Figure 3/Figure 3L.pdf
