# Supplementary material for: ER-phagy restrains inflammatory responses through its receptor UBAC2
Source: EMBO J. 2024 Sep 16;43(21):13. doi: 10.1038/s44318-024-00232-z (PMC11535055; doi:10.1038/s44318-024-00232-z)
Supplement: Supplementary file 5 — Source data Fig. 3 [file 44318_2024_232_MOESM5_ESM.zip › Figure 3/Figure 3C.xlsx]

## Sheet: Sheet1
Rep1
	WT			UBAC2 KO
EBSS (hr)	0	4	8	0	4	8
RFP/RFP-GFP	0.00811	0.09913	0.16372	0.00891	0.01512	0.03165
Relative	1	12.2232	20.1874	1.09864	1.86437	3.90259
Rep2
	WT			UBAC2 KO
EBSS (hr)	0	4	8	0	4	8
RFP/RFP-GFP	0.00235	0.03453	0.05425	0.00276	0.0048	0.00983
Relative	1	14.6936	23.0851	1.17447	2.04255	4.18298
Rep3
	WT			UBAC2 KO
EBSS (hr)	0	4	8	0	4	8
RFP/RFP-GFP	0.00573	0.06373	0.12677	0.00563	0.02342	0.01249
Relative	1	11.1222	22.1239	0.982548	4.08726	2.17976
	Source data for Quantification
	WT			UBAC2 KO
EBSS (hr)	0	4	8	0	4	8
	1	12.2232	20.1874	1.09864	1.86437	3.90259
	1	14.6936	23.0851	1.17447	2.04255	4.18298
	1	11.1222	22.1239	0.982548	4.08726	2.17976
