# Supplementary material for: ER-phagy restrains inflammatory responses through its receptor UBAC2
Source: EMBO J. 2024 Sep 16;43(21):13. doi: 10.1038/s44318-024-00232-z (PMC11535055; doi:10.1038/s44318-024-00232-z)
Supplement: Supplementary file 5 — Source data Fig. 3 [file 44318_2024_232_MOESM5_ESM.zip › Figure 3/Figure 3E.xlsx]

## Sheet: Sheet1
	Source data for Quantification
	WT			UBAC2 KO
	25.259	33.7633	23.3675	11.1089	13.5534	7.6435
