# Supplementary material for: ER-phagy restrains inflammatory responses through its receptor UBAC2
Source: EMBO J. 2024 Sep 16;43(21):13. doi: 10.1038/s44318-024-00232-z (PMC11535055; doi:10.1038/s44318-024-00232-z)
Supplement: Supplementary file 5 — Source data Fig. 3 [file 44318_2024_232_MOESM5_ESM.zip › Figure 3/Figure 3H.xlsx]

## Sheet: Sheet1
	Source data for Quantification
Flag-UBAC2	−			WT			LIRm
	7.18901	12.8132	15.4946	42.2716	46.1871	53.655	10.657	8.13909	13.1599
