# Supplementary material for: ER-phagy restrains inflammatory responses through its receptor UBAC2
Source: EMBO J. 2024 Sep 16;43(21):13. doi: 10.1038/s44318-024-00232-z (PMC11535055; doi:10.1038/s44318-024-00232-z)
Supplement: Supplementary file 6 — Source data Fig. 4 [file 44318_2024_232_MOESM6_ESM.zip]

Archive with 26 entries (21 files):
- Figure 4/
- Figure 4/Figure 4B.pdf
- Figure 4/Figure 4C.pdf
- Figure 4/Figure 4D.pdf
- Figure 4/Figure 4E.pdf
- Figure 4/Figure 4F.pdf
- Figure 4/Figure 4G/
- Figure 4/Figure 4G/Baf A1.tif
- Figure 4/Figure 4G/Mock.tif
- Figure 4/Figure 4H.xlsx
- Figure 4/Figure 4I/
- Figure 4/Figure 4I/Mock.tif
- Figure 4/Figure 4I/TG.tif
- Figure 4/Figure 4J.xlsx
- Figure 4/Figure 4K.pdf
- Figure 4/Figure 4L/
- Figure 4/Figure 4L/S223A.tif
- Figure 4/Figure 4L/S223D.tif
- Figure 4/Figure 4L/WT.tif
- Figure 4/Figure 4M.xlsx
- Figure 4/Figure 4N.pdf
- Figure 4/Figure 4O/
- Figure 4/Figure 4O/Flag-EV.png
- Figure 4/Figure 4O/Flag-UBAC2 S223A.tif
- Figure 4/Figure 4O/Flag-UBAC2 S223D.tif
- Figure 4/Figure 4O/Flag-UBAC2.tif
