# Supplementary material for: ER-phagy restrains inflammatory responses through its receptor UBAC2
Source: EMBO J. 2024 Sep 16;43(21):13. doi: 10.1038/s44318-024-00232-z (PMC11535055; doi:10.1038/s44318-024-00232-z)
Supplement: Supplementary file 6 — Source data Fig. 4 [file 44318_2024_232_MOESM6_ESM.zip › Figure 4/Figure 4H.xlsx]

## Sheet: Sheet1
		Source data for Quantification
		Mock			Baf A1
		5.18258	8.65507	12.0271	18.157	18.6827	21.5739
