# Supplementary material for: ER-phagy restrains inflammatory responses through its receptor UBAC2
Source: EMBO J. 2024 Sep 16;43(21):13. doi: 10.1038/s44318-024-00232-z (PMC11535055; doi:10.1038/s44318-024-00232-z)
Supplement: Supplementary file 6 — Source data Fig. 4 [file 44318_2024_232_MOESM6_ESM.zip › Figure 4/Figure 4J.xlsx]

## Sheet: Sheet1
		Source data for Quantification
		Mock			TG
		23.6406	24.3569	19.7163	39.1046	34.1176	36.5563
