# Supplementary material for: ER-phagy restrains inflammatory responses through its receptor UBAC2
Source: EMBO J. 2024 Sep 16;43(21):13. doi: 10.1038/s44318-024-00232-z (PMC11535055; doi:10.1038/s44318-024-00232-z)
Supplement: Supplementary file 6 — Source data Fig. 4 [file 44318_2024_232_MOESM6_ESM.zip › Figure 4/Figure 4M.xlsx]

## Sheet: Sheet1
		Source data for Quantification
		Flag-UBAC2
		WT			S223A			S223D
		16.2013	17.2284	14.2149	8.36966	5.34402	6.28463	30.1055	34.4841	29.4276
