# Supplementary material for: ER-phagy restrains inflammatory responses through its receptor UBAC2
Source: EMBO J. 2024 Sep 16;43(21):13. doi: 10.1038/s44318-024-00232-z (PMC11535055; doi:10.1038/s44318-024-00232-z)
Supplement: Supplementary file 7 — Source data Fig. 5 [file 44318_2024_232_MOESM7_ESM.zip]

Archive with 20 entries (16 files):
- Figure 5/
- Figure 5/Figure 5B.pdf
- Figure 5/Figure 5C.pdf
- Figure 5/Figure 5D.pdf
- Figure 5/Figure 5E.pdf
- Figure 5/Figure 5F.pdf
- Figure 5/Figure 5G.pdf
- Figure 5/Figure 5H/
- Figure 5/Figure 5H/MARK2 siRNA/
- Figure 5/Figure 5H/MARK2 siRNA/S223A.tif
- Figure 5/Figure 5H/MARK2 siRNA/S223D.tif
- Figure 5/Figure 5H/MARK2 siRNA/WT.tif
- Figure 5/Figure 5H/Scr siRNA/
- Figure 5/Figure 5H/Scr siRNA/S223A.tif
- Figure 5/Figure 5H/Scr siRNA/S223D.tif
- Figure 5/Figure 5H/Scr siRNA/WT.tif
- Figure 5/Figure 5I.xlsx
- Figure 5/Figure 5J.pdf
- Figure 5/Figure 5K.pdf
- Figure 5/Figure 5L.pdf
