# Supplementary material for: ER-phagy restrains inflammatory responses through its receptor UBAC2
Source: EMBO J. 2024 Sep 16;43(21):13. doi: 10.1038/s44318-024-00232-z (PMC11535055; doi:10.1038/s44318-024-00232-z)
Supplement: Supplementary file 7 — Source data Fig. 5 [file 44318_2024_232_MOESM7_ESM.zip › Figure 5/Figure 5I.xlsx]

## Sheet: Sheet1
	Source data for Quantification
	Flag-UBAC2
	WT			S223A			S223D
Scr siRNA	16.3904	17.317	14.4841	8.1147	5.10787	6.62685	30.2616	34.3072	29.5011
MARK2 siRNA	8.81672	5.79087	6.30954	7.12137	5.38011	7.89644	35.5842	32.3351	31.8791
