# Supplementary material for: ER-phagy restrains inflammatory responses through its receptor UBAC2
Source: EMBO J. 2024 Sep 16;43(21):13. doi: 10.1038/s44318-024-00232-z (PMC11535055; doi:10.1038/s44318-024-00232-z)
Supplement: Supplementary file 8 — Source data Fig. 6 [file 44318_2024_232_MOESM8_ESM.zip]

Archive with 10 entries (9 files):
- Figure 6/
- Figure 6/Figure 6B.pdf
- Figure 6/Figure 6C.xlsx
- Figure 6/Figure 6D.xlsx
- Figure 6/Figure 6E.xlsx
- Figure 6/Figure 6F.xlsx
- Figure 6/Figure 6G.xlsx
- Figure 6/Figure 6H.xlsx
- Figure 6/Figure 6I.xlsx
- Figure 6/Figure 6J.xlsx
