# Supplementary material for: ER-phagy restrains inflammatory responses through its receptor UBAC2
Source: EMBO J. 2024 Sep 16;43(21):13. doi: 10.1038/s44318-024-00232-z (PMC11535055; doi:10.1038/s44318-024-00232-z)
Supplement: Supplementary file 8 — Source data Fig. 6 [file 44318_2024_232_MOESM8_ESM.zip › Figure 6/Figure 6C.xlsx]

## Sheet: Sheet1
		ΔCt
		Flag EV			Flag UBAC2 WT			Flag-UBAC2 LIRm
Mock	XBP1S	0	0	0	0.06125	-0.30126	0.27566	0.16824	0.29001	0.51552
	BiP	0	0	0	0.03377	-0.4469	-0.24888	0.32459	0.06747	0.16738
	CHOP	0	0	0	0.19203	-0.26793	0.0747	-0.11484	0.18003	0.32388
TM	XBP1S	2.42806	2.87079	2.93498	1.9857	0.9516	1.73109	2.91808	2.90491	3.08537
	BiP	3.65419	3.6331	3.23583	2.53237	2.23814	1.9602	3.63678	3.54176	3.71842
	CHOP	3.66778	3.74872	3.45727	1.7465	2.33888	1.57358	3.637	3.48606	3.46292
		Source data for Quantification
		Flag EV			Flag UBAC2 WT			Flag-UBAC2 LIRm
Mock	XBP1S	1	1	1	1.04337	0.811543	1.21055	1.12369	1.22265	1.42951
	BiP	1	1	1	1.02368	0.733618	0.841549	1.25231	1.04788	1.12302
	CHOP	1	1	1	1.14237	0.83051	1.05314	0.923485	1.13291	1.25169
TM	XBP1S	5.38169	7.31466	7.64746	3.96055	1.93402	3.31979	7.5584	7.48971	8.48768
	BiP	12.5899	12.4072	9.42067	5.78521	4.71788	3.89116	12.4388	11.646	13.163
	CHOP	12.709	13.4424	10.9835	3.35544	5.0591	2.97642	12.4407	11.2049	11.0266
