# Supplementary material for: ER-phagy restrains inflammatory responses through its receptor UBAC2
Source: EMBO J. 2024 Sep 16;43(21):13. doi: 10.1038/s44318-024-00232-z (PMC11535055; doi:10.1038/s44318-024-00232-z)
Supplement: Supplementary file 8 — Source data Fig. 6 [file 44318_2024_232_MOESM8_ESM.zip › Figure 6/Figure 6D.xlsx]

## Sheet: Sheet1
		ΔCt
		WT			UBAC2 KO
Mock	XBP1S	0	0	0	0.35888	0.1013	0.05558
	BiP	0	0	0	0.17294	-0.17278	-0.05312
	CHOP	0	0	0	0.25071	0.09437	-0.10213
TM	XBP1S	2.64199	2.52619	3.08394	3.76147	3.40229	3.69775
	BiP	3.40144	3.4776	3.50708	4.10128	4.22627	4.02643
	CHOP	3.6728	3.20559	3.37594	4.4414	4.21321	4.28844
		Source data for Quantification
		WT			UBAC2 KO
Mock	XBP1S	1	1	1	1.28243	1.07274	1.03928
	BiP	1	1	1	1.12735	0.887132	0.96385
	CHOP	1	1	1	1.18979	1.0676	0.931656
TM	XBP1S	6.24192	5.76048	8.47927	13.5617	10.5728	12.9758
	BiP	10.5666	11.1394	11.3694	17.1636	18.7169	16.2958
	CHOP	12.7533	9.22526	10.3815	21.7267	18.5482	19.5411
