# Supplementary material for: ER-phagy restrains inflammatory responses through its receptor UBAC2
Source: EMBO J. 2024 Sep 16;43(21):13. doi: 10.1038/s44318-024-00232-z (PMC11535055; doi:10.1038/s44318-024-00232-z)
Supplement: Supplementary file 8 — Source data Fig. 6 [file 44318_2024_232_MOESM8_ESM.zip › Figure 6/Figure 6E.xlsx]

## Sheet: Sheet1
		ΔCt
		Flag-EV			Flag-UBAC2 WT			Flag-UBAC2 LIRm
Mock	IL6	0	0	0	0.12641	0.01861	-0.23861	0.11116	0.21529	0.1958
	TNFA	0	0	0	0.26405	-0.29177	0.44024	-0.05851	0.05811	0.02324
	IL1B	0	0	0	0.40307	0.26785	0.1099	0.12442	0.22763	0.19667
TM	IL6	4.89082	4.95056	5.28361	3.91082	3.84596	4.11478	5.34977	5.14549	5.05921
	TNFA	5.27663	5.19931	5.36893	4.05223	3.41299	3.98858	5.23101	5.34107	5.44507
	IL1B	4.87945	5.09319	5.27811	4.2487	4.02366	3.61992	5.16897	5.02645	5.39174
		Source data for Quantification
		Flag-EV			Flag-UBAC2 WT			Flag-UBAC2 LIRm
Mock	IL6	1	1	1	1.09157	1.01298	0.847561	1.0801	1.16094	1.14536
	TNFA	1	1	1	1.20084	0.816899	1.35683	0.960255	1.0411	1.01624
	IL1B	1	1	1	1.32232	1.20401	1.07915	1.09007	1.17091	1.14605
TM	IL6	29.6677	30.922	38.9516	15.0409	14.3797	17.325	40.7794	35.3954	33.3406
	TNFA	38.7636	36.7408	41.3246	16.5899	10.6515	15.8738	37.557	40.5343	43.5642
	IL1B	29.4348	34.1352	38.8034	19.0102	16.2646	12.2943	35.9762	32.5921	41.9832
