# Supplementary material for: ER-phagy restrains inflammatory responses through its receptor UBAC2
Source: EMBO J. 2024 Sep 16;43(21):13. doi: 10.1038/s44318-024-00232-z (PMC11535055; doi:10.1038/s44318-024-00232-z)
Supplement: Supplementary file 8 — Source data Fig. 6 [file 44318_2024_232_MOESM8_ESM.zip › Figure 6/Figure 6F.xlsx]

## Sheet: Sheet1
		ΔCt
		WT			UBAC2 KO
Mock	IL6	0	0	0	-0.11837	-0.37152	0.31974
	TNFA	0	0	0	-0.06575	-0.30433	-0.00385
	IL1B	0	0	0	0.15572	0.08684	0.34479
TM	IL6	5.01905	5.39295	4.98064	6.15069	5.71807	5.98628
	TNFA	5.07972	4.54912	5.35636	5.99931	6.16113	5.97997
	IL1B	5.09008	5.19593	5.39951	5.79228	5.83317	5.96731
		Source data for Quantification
		WT			UBAC2 KO
Mock	IL6	1	1	1	0.921228	0.772968	1.24811
	TNFA	1	1	1	0.955449	0.809818	0.997335
	IL1B	1	1	1	1.11398	1.06204	1.26997
TM	IL6	32.4253	42.0184	31.5734	71.0464	52.6394	63.3942
	TNFA	33.818	23.4111	40.9661	63.9694	71.5624	63.1176
	IL1B	34.0617	36.6548	42.2099	55.4179	57.0111	62.5661
