# Supplementary material for: ER-phagy restrains inflammatory responses through its receptor UBAC2
Source: EMBO J. 2024 Sep 16;43(21):13. doi: 10.1038/s44318-024-00232-z (PMC11535055; doi:10.1038/s44318-024-00232-z)
Supplement: Supplementary file 8 — Source data Fig. 6 [file 44318_2024_232_MOESM8_ESM.zip › Figure 6/Figure 6G.xlsx]

## Sheet: Sheet1
		Source data for Quantification
		Flag-EV			Flag-UBAC2 WT			Flag-UBAC2 LIRm
Mock	IL6	0	0	0	0.971076	0.962254	1.04183	0.953071	0.968073	0.844875
	TNF-α	0	0	0	0.948547	0.931279	0.818718	0.831448	1.16181	1.0987
	IL-1β	0	0	0	1.14218	1.09128	1.19278	0.919826	1.03413	1.09989
TM	IL6	159.918	157.741	174.283	66.8341	45.0314	56.1287	142.441	176.881	154.984
	TNF-α	202.616	160.814	185.413	71.8563	77.8124	69.4948	217.247	184.809	163.905
	IL-1β	207.142	208.689	186.95	113.336	81.7117	90.6123	206.833	192.518	213.995
