# Supplementary material for: ER-phagy restrains inflammatory responses through its receptor UBAC2
Source: EMBO J. 2024 Sep 16;43(21):13. doi: 10.1038/s44318-024-00232-z (PMC11535055; doi:10.1038/s44318-024-00232-z)
Supplement: Supplementary file 8 — Source data Fig. 6 [file 44318_2024_232_MOESM8_ESM.zip › Figure 6/Figure 6H.xlsx]

## Sheet: Sheet1
Source data for Quantification
		WT			UBAC2 KO
Mock	IL6	0	0	0	1.06833	0.907749	1.35933
	TNF-α	0	0	0	1.26065	1.08723	1.12319
	IL-1β	0	0	0	1.02586	0.991353	0.823547
TM	IL6	200.126	182.372	231.144	446.196	379.152	389.892
	TNF-α	273.587	306.543	309.524	480.246	521.29	542.959
	IL-1β	215.992	208.948	223.317	507.388	440.344	406.713
