# Supplementary material for: ER-phagy restrains inflammatory responses through its receptor UBAC2
Source: EMBO J. 2024 Sep 16;43(21):13. doi: 10.1038/s44318-024-00232-z (PMC11535055; doi:10.1038/s44318-024-00232-z)
Supplement: Supplementary file 8 — Source data Fig. 6 [file 44318_2024_232_MOESM8_ESM.zip › Figure 6/Figure 6I.xlsx]

## Sheet: Sheet1
				ΔCt
		TM	MARK2 siRNA	XBP1S			BiP			CHOP
		−	−	0	0	0	0	0	0	0	0	0
		−	−	-0.26984	-0.08381	0.362	0.37335	0.24259	0.10607	0.07317	0.17592	0.42617
		−	+	0.00825	-0.33923	0.17855	0.10002	0.2267	0.31416	0.09175	0.20717	0.06143
		−	+	0.25806	0.00524	0.3253	0.21693	0.2601	0.0645	0.22095	0.17916	0.22186
		+	−	2.76103	2.88385	2.45807	3.62588	3.04719	3.37122	3.83376	3.73202	3.4091
		+	−	1.36147	0.93329	1.03487	2.40662	1.68801	2.29517	2.4732	2.22688	2.20421
		+	+	3.80094	3.53227	3.49228	4.12182	4.21049	4.23291	4.20837	4.57242	4.31916
		+	+	3.8681	3.28025	3.59918	4.2429	4.06786	4.00143	4.20987	4.38892	4.22721
				Source data for Quantification
	Dox	TM	MARK2 siRNA	XBP1S			BiP			CHOP
	−	−	−	1	1	1	1	1	1	1	1	1
	+	−	−	0.829411	0.943562	1.28521	1.29536	1.18311	1.07629	1.05203	1.12968	1.34366
	−	−	+	1.00573	0.790463	1.13175	1.07179	1.17016	1.24329	1.06566	1.15442	1.0435
	+	−	+	1.19587	1.00364	1.25292	1.16226	1.19756	1.04572	1.1655	1.13222	1.16624
	−	+	−	6.7788	7.38117	5.49481	12.3452	8.266	10.3476	14.2586	13.2877	10.6229
	+	+	−	2.56947	1.90963	2.04893	5.30231	3.22212	4.90812	5.55274	4.68121	4.60822
	−	+	+	13.9379	11.5696	11.2533	17.4097	18.5133	18.8032	18.4861	23.7923	19.9617
	+	+	+	14.6021	9.71524	12.1188	18.9339	16.7706	16.0159	18.5053	20.9506	18.7291
