# Supplementary material for: ER-phagy restrains inflammatory responses through its receptor UBAC2
Source: EMBO J. 2024 Sep 16;43(21):13. doi: 10.1038/s44318-024-00232-z (PMC11535055; doi:10.1038/s44318-024-00232-z)
Supplement: Supplementary file 8 — Source data Fig. 6 [file 44318_2024_232_MOESM8_ESM.zip › Figure 6/Figure 6J.xlsx]

## Sheet: Sheet1
				ΔCt
	Dox	TM	MARK2 siRNA	IL6			TNFA			IL1B
	−	−	−	0	0	0	0	0	0	0	0	0
	+	−	−	0.23581	0.10268	0.43887	0.07429	0.26913	0.44639	0.20633	0.04149	-0.14021
	−	−	+	-0.02188	0.14539	-0.1719	0.07138	0.42495	-0.10275	0.0717	-0.03997	0.26712
	+	−	+	-0.03689	0.08091	0.22736	0.494	0.15663	0.39154	0.85711	0.54415	0.10128
	−	+	−	5.28498	5.52147	5.64497	5.74696	5.32693	5.57685	5.39222	5.27996	5.33752
	+	+	−	3.94105	4.13803	4.35814	3.77953	4.57894	4.43143	3.86612	4.15961	4.65598
	−	+	+	5.97555	6.28793	6.12677	6.05312	6.24579	5.94536	6.25568	6.37987	6.18006
	+	+	+	5.98554	6.05915	5.93543	5.97628	6.10765	5.82891	6.2477	6.34848	6.07211
				Source data for Quantification
	Dox	TM	MARK2 siRNA	IL6			TNFA			IL1B
	−	−	−	1	1	1	1	1	1	1	1	1
	+	−	−	1.17757	1.07377	1.35554	1.05284	1.20508	1.36263	1.15375	1.02918	0.907387
	−	−	+	0.984948	1.10603	0.887673	1.05072	1.34253	0.931256	1.05095	0.972675	1.2034
	+	−	+	0.974754	1.05768	1.17069	1.40834	1.11468	1.31179	1.81141	1.45816	1.07272
	−	+	−	38.9886	45.9333	50.0386	53.7041	40.1389	47.7308	41.9972	38.8532	40.4346
	+	+	−	15.3594	17.6064	20.5084	13.7326	23.9	21.5771	14.582	17.8718	25.211
	−	+	+	62.9245	78.1368	69.8782	66.4004	75.8875	61.6214	76.4095	83.2784	72.5076
	+	+	+	63.3617	66.6785	61.1987	62.9564	68.9582	56.843	75.988	81.486	67.2802
