# Supplementary material for: ER-phagy restrains inflammatory responses through its receptor UBAC2
Source: EMBO J. 2024 Sep 16;43(21):13. doi: 10.1038/s44318-024-00232-z (PMC11535055; doi:10.1038/s44318-024-00232-z)
Supplement: Supplementary file 9 — Source data Fig. 7 [file 44318_2024_232_MOESM9_ESM.zip]

Archive with 34 entries (25 files):
- Figure 7/
- Figure 7/Figure 7A.pdf
- Figure 7/Figure 7B.pdf
- Figure 7/Figure 7C.xlsx
- Figure 7/Figure 7E.xlsx
- Figure 7/Figure 7F/
- Figure 7/Figure 7F/3% DSS.tif
- Figure 7/Figure 7F/Water.tif
- Figure 7/Figure 7G.xlsx
- Figure 7/Figure 7H/
- Figure 7/Figure 7H/3% DSS/
- Figure 7/Figure 7H/3% DSS/Scr siRNA/
- Figure 7/Figure 7H/3% DSS/Scr siRNA/-.tif
- Figure 7/Figure 7H/3% DSS/Ubac2 shRNA/
- Figure 7/Figure 7H/3% DSS/Ubac2 shRNA/-.tif
- Figure 7/Figure 7H/3% DSS/Ubac2 shRNA/F279S.tif
- Figure 7/Figure 7H/3% DSS/Ubac2 shRNA/G293S.tif
- Figure 7/Figure 7H/3% DSS/Ubac2 shRNA/LIRm.tif
- Figure 7/Figure 7H/3% DSS/Ubac2 shRNA/R277C.tif
- Figure 7/Figure 7H/3% DSS/Ubac2 shRNA/S223A.tif
- Figure 7/Figure 7H/3% DSS/Ubac2 shRNA/WT.tif
- Figure 7/Figure 7H/Water/
- Figure 7/Figure 7H/Water/Scr shRNA/
- Figure 7/Figure 7H/Water/Scr shRNA/-.tif
- Figure 7/Figure 7H/Water/Ubac2 shRNA/
- Figure 7/Figure 7H/Water/Ubac2 shRNA/-.tif
- Figure 7/Figure 7H/Water/Ubac2 shRNA/F279S.tif
- Figure 7/Figure 7H/Water/Ubac2 shRNA/G293S.tif
- Figure 7/Figure 7H/Water/Ubac2 shRNA/LIRm.tif
- Figure 7/Figure 7H/Water/Ubac2 shRNA/R277C.tif
- Figure 7/Figure 7H/Water/Ubac2 shRNA/S223A.tif
- Figure 7/Figure 7H/Water/Ubac2 shRNA/WT.tif
- Figure 7/Figure 7I.xlsx
- Figure 7/Figure 7J.xlsx
