# Supplementary material for: ER-phagy restrains inflammatory responses through its receptor UBAC2
Source: EMBO J. 2024 Sep 16;43(21):13. doi: 10.1038/s44318-024-00232-z (PMC11535055; doi:10.1038/s44318-024-00232-z)
Supplement: Supplementary file 9 — Source data Fig. 7 [file 44318_2024_232_MOESM9_ESM.zip › Figure 7/Figure 7C.xlsx]

## Sheet: Sheet1
		RFP/RFP-GFP						Relative
EBSS		Rep1	Rep2	Rep3		EBSS		Rep1	Rep2	Rep3
−	−	0.0056	0.0034	0.0071		−	−	1	1	1
+	−	0.072	0.0512	0.1161		+	−	12.8571	15.0588	16.3521
	WT	0.1711	0.098	0.2358			WT	30.5536	28.8235	33.2113
	S223A	0.0851	0.0526	0.1261			S223A	15.1964	15.4706	17.7606
	R277C	0.0937	0.0411	0.1135			R277C	16.7321	12.0882	15.9859
	F279S	0.0901	0.0409	0.0976			F279S	16.0893	12.0294	13.7465
	G293S	0.1051	0.0533	0.1305			G293S	18.7679	15.6765	18.3803
	Source data for Quantification
		EBSS
	−	12.8571	15.0588	16.3521
	WT	30.5536	28.8235	33.2113
	S223A	15.1964	15.4706	17.7606
	R277C	16.7321	12.0882	15.9859
	F279S	16.0893	12.0294	13.7465
	G293S	18.7679	15.6765	18.3803
