# Supplementary material for: ER-phagy restrains inflammatory responses through its receptor UBAC2
Source: EMBO J. 2024 Sep 16;43(21):13. doi: 10.1038/s44318-024-00232-z (PMC11535055; doi:10.1038/s44318-024-00232-z)
Supplement: Supplementary file 9 — Source data Fig. 7 [file 44318_2024_232_MOESM9_ESM.zip › Figure 7/Figure 7E.xlsx]

## Sheet: Sheet1
			Body Weight (g)
					Ubac2 shRNA
			AAV-EV		AAV-EV		AAV-UBAC2 WT		AAV-UBAC2 LIRM		AAV-UBAC2 S223A		AAV-UBAC2 R277C		AAV-UBAC2 F279S		AAV-UBAC2 G293S
		Water	16.89	15.78	16.23	16.07	16.34	16.51	15.99	15.87	16.02	16.27	16.54	16.78	15.65	16.11	16.27	16.41
			17.37	15.72	16.57	16.55	16.79	16.43	16.32	16.27	15.72	16.71	17.03	16.91	16.07	15.85	16.89	16.65
			17.38	16.29	16.85	16.42	16.89	16.58	16.11	16.06	16.08	16.57	17.12	16.75	15.88	16.44	16.69	16.28
			17.56	16.62	16.98	16.95	16.83	17.17	16.4	16.01	16.78	16.78	17.07	17.01	16.01	17.04	16.83	16.89
			17.74	17.19	16.95	17.05	17.09	17.83	17.01	16.75	16.69	17.53	17.52	17.32	16.93	17.13	16.97	17.63
			18.45	17.15	17.84	17.37	17.96	17.76	17.58	17.15	17.63	17.54	18.17	18.24	17.12	17.68	17.49	17.53
			18.63	17.06	17.94	17.38	17.74	18.2	17.39	17.49	17.75	17.83	18.28	18.39	17.09	17.73	17.62	18.25
			18.81	17.56	17.74	17.4	17.86	17.88	17.63	17.82	17.67	17.78	18.24	18.51	17.26	17.78	18.13	17.79
					Ubac2 shRNA
			AAV-EV		AAV-EV		AAV-UBAC2 WT		AAV-UBAC2 LIRM		AAV-UBAC2 S223A		AAV-UBAC2 R277C		AAV-UBAC2 F279S		AAV-UBAC2 G293S
		3% DSS	16.66	16.13	16.09	16.28	15.91	15.76	16.37	15.69	16.05	16.61	16.81	16.52	16.05	15.78	16.58	16.71
			16.67	16.47	16.13	16.14	16.44	16.11	16.43	15.55	16.59	16.78	17.12	16.56	15.77	16.01	17.03	16.57
			16.34	16.15	15.25	15.78	15.57	15.77	15.38	15.14	16.84	16.27	15.78	16.03	15.13	15.45	16.24	16.88
			16.18	14.86	15.07	14.36	15.39	14.39	13.37	13.52	14.29	14.21	15.51	13.92	14.85	13.18	15.15	14.81
			15.34	14.37	13.87	13.83	14.53	13.87	13.46	12.92	13.54	13.44	14.16	13.13	13.41	12.33	13.7	14.03
			14.51	13.56	13.31	12.94	13.66	13.01	13.05	12.85	13.79	13.81	12.82	13.46	11.97	12.49	13.41	12.74
			13.68	13.4	12.43	11.92	13.11	13.28	12.16	12.22	12.05	12.56	13.16	12.22	12.13	11.36	12.13	13.15
			13.51	12.76	11.73	11.45	12.57	12.99	11.15	11.79	11.85	11.66	12.08	11.26	10.98	11.24	11.1	10.58
		Relative
					Ubac2 shRNA
			AAV-EV		AAV-EV		AAV-UBAC2 WT		AAV-UBAC2 LIRM		AAV-UBAC2 S223A		AAV-UBAC2 R277C		AAV-UBAC2 F279S		AAV-UBAC2 G293S
		Water	100	100	100	100	100	100	100	100	100	100	100	100	100	100	100	100
			102.842	99.6198	102.095	102.987	102.754	99.5154	102.064	102.52	98.1273	102.704	102.963	100.775	102.684	98.3861	103.811	101.463
			102.901	103.232	103.82	102.178	103.366	100.424	100.75	101.197	100.375	101.844	103.507	99.8212	101.47	102.048	102.581	99.2078
			103.967	105.323	104.621	105.476	102.999	103.998	102.564	100.882	104.744	103.135	103.204	101.371	102.3	105.773	103.442	102.925
			105.033	108.935	104.436	106.098	104.59	107.995	106.379	105.545	104.182	107.744	105.925	103.218	108.179	106.331	104.302	107.434
			109.236	108.682	109.92	108.09	109.914	107.571	109.944	108.066	110.05	107.806	109.855	108.701	109.393	109.745	107.498	106.825
			110.302	108.112	110.536	108.152	108.568	110.236	108.755	110.208	110.799	109.588	110.52	109.595	109.201	110.056	108.297	111.213
			111.368	111.28	109.304	108.276	109.302	108.298	110.256	112.287	110.3	109.281	110.278	110.31	110.288	110.366	111.432	108.41
					Ubac2 shRNA
			AAV-EV		AAV-EV		AAV-UBAC2 WT		AAV-UBAC2 LIRM		AAV-UBAC2 S223A		AAV-UBAC2 R277C		AAV-UBAC2 F279S		AAV-UBAC2 G293S
		3% DSS	100	100	100	100	100	100	100	100	100	100	100	100	100	100	100	100
			100.06	102.108	100.249	99.14	103.331	102.221	100.367	99.1077	103.364	101.023	101.844	100.242	98.2555	101.458	102.714	99.1622
			98.0792	100.124	94.7794	96.9287	97.863	100.063	93.9524	96.4946	104.922	97.953	93.8727	97.0339	94.2679	97.9087	97.9493	101.017
			97.1188	92.1265	93.6607	88.2064	96.7316	91.3071	81.6738	86.1695	89.0343	85.5509	92.2665	84.2615	92.5234	83.5234	91.3752	88.6296
			92.0768	89.0887	86.2026	84.9509	91.3262	88.0076	82.2236	82.3454	84.3614	80.9151	84.2356	79.4794	83.5514	78.1369	82.6297	83.9617
			87.0948	84.067	82.7222	79.484	85.858	82.5508	79.719	81.8993	85.919	83.1427	76.2641	81.477	74.5794	79.1508	80.8806	76.2418
			82.1128	83.075	77.253	73.2187	82.401	84.264	74.2822	77.884	75.0779	75.6171	78.2867	73.9709	75.5763	71.9899	73.1604	78.6954
			81.0924	79.1073	72.9024	70.3317	79.0069	82.4239	68.1124	75.1434	73.8318	70.1987	71.862	68.1598	68.4112	71.2294	66.9481	63.3154
		Source data for Quantification
					Ubac2 shRNA
			AAV-EV		AAV-EV		AAV-UBAC2 WT		AAV-UBAC2 LIRM		AAV-UBAC2 S223A		AAV-UBAC2 R277C		AAV-UBAC2 F279S		AAV-UBAC2 G293S
		Water	100	100	100	100	100	100	100	100	100	100	100	100	100	100	100	100
			102.842	99.6198	102.095	102.987	102.754	99.5154	102.064	102.52	98.1273	102.704	102.963	100.775	102.684	98.3861	103.811	101.463
			102.901	103.232	103.82	102.178	103.366	100.424	100.75	101.197	100.375	101.844	103.507	99.8212	101.47	102.048	102.581	99.2078
			103.967	105.323	104.621	105.476	102.999	103.998	102.564	100.882	104.744	103.135	103.204	101.371	102.3	105.773	103.442	102.925
			105.033	108.935	104.436	106.098	104.59	107.995	106.379	105.545	104.182	107.744	105.925	103.218	108.179	106.331	104.302	107.434
			109.236	108.682	109.92	108.09	109.914	107.571	109.944	108.066	110.05	107.806	109.855	108.701	109.393	109.745	107.498	106.825
			110.302	108.112	110.536	108.152	108.568	110.236	108.755	110.208	110.799	109.588	110.52	109.595	109.201	110.056	108.297	111.213
			111.368	111.28	109.304	108.276	109.302	108.298	110.256	112.287	110.3	109.281	110.278	110.31	110.288	110.366	111.432	108.41
					Ubac2 shRNA
			AAV-EV		AAV-EV		AAV-UBAC2 WT		AAV-UBAC2 LIRM		AAV-UBAC2 S223A		AAV-UBAC2 R277C		AAV-UBAC2 F279S		AAV-UBAC2 G293S
		3% DSS	100	100	100	100	100	100	100	100	100	100	100	100	100	100	100	100
			100.06	102.108	100.249	99.14	103.331	102.221	100.367	99.1077	103.364	101.023	101.844	100.242	98.2555	101.458	102.714	99.1622
			98.0792	100.124	94.7794	96.9287	97.863	100.063	93.9524	96.4946	104.922	97.953	93.8727	97.0339	94.2679	97.9087	97.9493	101.017
			97.1188	92.1265	93.6607	88.2064	96.7316	91.3071	81.6738	86.1695	89.0343	85.5509	92.2665	84.2615	92.5234	83.5234	91.3752	88.6296
			92.0768	89.0887	86.2026	84.9509	91.3262	88.0076	82.2236	82.3454	84.3614	80.9151	84.2356	79.4794	83.5514	78.1369	82.6297	83.9617
			87.0948	84.067	82.7222	79.484	85.858	82.5508	79.719	81.8993	85.919	83.1427	76.2641	81.477	74.5794	79.1508	80.8806	76.2418
			82.1128	83.075	77.253	73.2187	82.401	84.264	74.2822	77.884	75.0779	75.6171	78.2867	73.9709	75.5763	71.9899	73.1604	78.6954
			81.0924	79.1073	72.9024	70.3317	79.0069	82.4239	68.1124	75.1434	73.8318	70.1987	71.862	68.1598	68.4112	71.2294	66.9481	63.3154
