# Supplementary material for: ER-phagy restrains inflammatory responses through its receptor UBAC2
Source: EMBO J. 2024 Sep 16;43(21):13. doi: 10.1038/s44318-024-00232-z (PMC11535055; doi:10.1038/s44318-024-00232-z)
Supplement: Supplementary file 9 — Source data Fig. 7 [file 44318_2024_232_MOESM9_ESM.zip › Figure 7/Figure 7G.xlsx]

## Sheet: Sheet1
		Source data for Quantification
			AAV-EV
		Water	8.5	8.3	9.1	7.4	7.9	8.4
		3% DSS	6.5	6.2	7	6.4	5.5	5.9
	Ubac2 shRNA		AAV-EV
		Water	8.2	7.3	7.9	8.5	8	8.1
		3% DSS	5.6	4.4	4.8	3.5	4.9	5.1
				AAV-UBAC2 WT
		Water	8.2	7.5	8.1	7.8	7.3	8.4
		3% DSS	6.8	5.6	6.5	5.9	7	6.2
				AAV-UBAC2 LIRM
		Water	7.8	7.6	8.3	8.1	8.5	7.8
		3% DSS	4.2	3.5	4.6	5.3	4.9	3.7
			AAV-UBAC2 S223A
		Water	8.1	8.9	7.6	8.3	7.6	8.2
		3% DSS	4.8	3.8	4	3.6	4.5	3.9
			AAV-UBAC2 R277C
		Water	8.5	7.8	8	8.6	8.2	7.3
		3% DSS	3.2	4.2	5.1	3.8	4.5	3.4
			AAV-UBAC2 F279S
		Water	8.6	8	8.1	7.6	7	8.2
		3% DSS	4.6	4.3	3.5	3.6	5.1	3.2
			AAV-UBAC2 G293S
		Water	8.1	8.9	7.6	7.2	8.1	8.4
		3% DSS	4.7	5.1	3.9	4.2	3.7	4.3
