# Supplementary material for: ER-phagy restrains inflammatory responses through its receptor UBAC2
Source: EMBO J. 2024 Sep 16;43(21):13. doi: 10.1038/s44318-024-00232-z (PMC11535055; doi:10.1038/s44318-024-00232-z)
Supplement: Supplementary file 9 — Source data Fig. 7 [file 44318_2024_232_MOESM9_ESM.zip › Figure 7/Figure 7I.xlsx]

## Sheet: Sheet1
		Source data for Quantification
			AAV-EV
		Water	1	1	1	1	1	1
		3% DSS	2	3	3	2	4	2
	Ubac2 shRNA		AAV-EV
		Water	1	1	1	1	1	1
		3% DSS	5	5	4	3	3	5
				AAV-UBAC2 WT
		Water	1	1	1	1	1	1
		3% DSS	2	3	1	2	3	3
				AAV-UBAC2 LIRM
		Water	1	1	1	1	1	1
		3% DSS	5	5	5	4	5	3
			AAV-UBAC2 S223A
		Water	1	1	1	1	1	1
		3% DSS	5	4	2	3	5	5
			AAV-UBAC2 R277C
		Water	1	1	1	1	1	1
		3% DSS	5	5	4	3	4	4
			AAV-UBAC2 F279S
		Water	1	1	1	1	1	1
		3% DSS	5	5	4	5	5	3
			AAV-UBAC2 G293S
		Water	1	1	1	1	1	1
		3% DSS	5	2	5	4	4	5
