# Supplementary material for: ER-phagy restrains inflammatory responses through its receptor UBAC2
Source: EMBO J. 2024 Sep 16;43(21):13. doi: 10.1038/s44318-024-00232-z (PMC11535055; doi:10.1038/s44318-024-00232-z)
Supplement: Supplementary file 9 — Source data Fig. 7 [file 44318_2024_232_MOESM9_ESM.zip › Figure 7/Figure 7J.xlsx]

## Sheet: Sheet1
		ΔCt
			AAV-EV								AAV-EV
		Il6	4.74229	4.81125	4.86442	4.08399	5.06316	5.14256		Xbp1s	2.79251	2.53856	2.87114	2.7228	3.00407	2.1154
		Tnfa	4.70803	4.60038	4.22968	4.77874	5.06763	5.15523		Bip	2.96813	3.34457	3.61541	3.11805	2.8155	3.50896
		Il1b	4.37463	4.45361	4.51416	4.04373	4.73787	4.82623		Chop	3.10546	2.90014	3.61892	3.79793	3.04409	3.2517
	Ubac2 shRNA		AAV-EV								AAV-EV
		Il6	5.19756	5.07949	5.7107	5.42257	5.25228	5.7625		Xbp1s	3.36115	3.67833	3.03687	3.21603	3.75579	3.68705
		Tnfa	5.49065	5.86861	5.67977	5.8539	5.19128	5.40215		Bip	4.45884	3.95977	3.70318	4.23158	3.99242	4.04893
		Il1b	4.98975	5.62072	5.64854	5.56351	5.72894	5.30837		Chop	4.6128	3.81208	4.42871	4.1188	4.22304	4.33021
			AAV-UBAC2 WT								AAV-UBAC2 WT
		Il6	4.62891	4.76756	4.23	4.82393	4.99079	5.09067		Xbp1s	2.38893	2.93972	3.04555	3.22236	2.24919	2.35847
		Tnfa	3.90592	5.05869	4.82562	4.68005	4.68486	5.09803		Bip	3.04934	3.58564	2.62984	3.06768	2.95265	3.19486
		Il1b	4.15791	4.96187	4.49351	4.19917	4.65686	4.76855		Chop	3.74844	3.1714	3.04133	3.3493	3.46062	3.37049
			AAV-UBAC2 LIRM								AAV-UBAC2 LIRM
		Il6	5.43417	5.20607	5.85205	5.67851	5.37998	5.1677		Xbp1s	3.59696	3.30267	3.04244	3.34736	3.19248	3.0929
		Tnfa	5.37179	5.14334	5.4967	5.6785	5.34309	5.78032		Bip	4.17997	3.68564	3.48153	4.32862	4.40941	4.19046
		Il1b	5.59383	5.69656	5.23886	5.11279	5.52586	4.92268		Chop	4.08611	4.23086	4.1334	4.44887	4.19702	4.42084
			AAV-UBAC2 S223A								AAV-UBAC2 S223A
		Il6	5.33843	5.55847	5.10816	5.25155	5.60229	5.87233		Xbp1s	3.19554	3.04535	3.63528	3.58568	3.41877	3.77551
		Tnfa	5.29568	4.79574	5.33698	5.19593	5.59367	5.68062		Bip	4.4376	4.18677	3.75186	4.31552	4.36984	4.29832
		Il1b	5.50321	4.90054	5.1407	5.42336	5.01141	5.70747		Chop	4.18307	4.43078	4.51165	4.58551	4.21897	4.31873
			AAV-UBAC2 R277C								AAV-UBAC2 R277C
		Il6	5.43851	5.64481	5.56614	5.33789	5.38934	5.71143		Xbp1s	3.27731	3.29127	3.61535	3.48042	3.65188	3.4522
		Tnfa	5.48349	5.31843	5.5782	5.6229	5.04823	5.41032		Bip	4.22923	4.15228	4.19362	4.39805	3.9678	4.52064
		Il1b	5.60893	5.20485	4.90055	5.4925	5.09308	5.51271		Chop	4.25292	4.19218	4.44553	4.53278	4.52788	4.13031
			AAV-UBAC2 F279S								AAV-UBAC2 F279S
		Il6	5.20937	5.60048	5.89708	5.25066	5.68604	5.36105		Xbp1s	3.10274	3.27655	3.59745	3.70093	3.09449	3.568
		Tnfa	5.76999	5.26218	4.92132	5.54792	5.80989	5.67922		Bip	4.44255	4.50341	4.1002	4.08064	3.75824	4.31245
		Il1b	5.67223	5.40402	5.22599	5.67872	5.50505	5.42051		Chop	4.31274	4.34448	4.47867	4.16174	4.18375	3.99942
			AAV-UBAC2 G293S								AAV-UBAC2 G293S
		Il6	4.94482	5.68391	5.24174	5.83867	5.54205	5.40734		Xbp1s	3.56003	3.74891	2.82073	3.07303	3.55102	3.12074
		Tnfa	5.57976	5.68232	5.2525	5.45	5.33769	5.02221		Bip	4.42793	4.51918	3.87134	4.19286	4.26347	4.22591
		Il1b	5.76546	4.75151	5.20831	5.33946	5.39799	5.1347		Chop	4.22637	4.2766	4.48232	4.68684	4.01513	4.51721
		Source data for Quantification
			AAV-EV								AAV-EV
		Il6	26.7653	28.0757	29.1297	16.9591	33.4321	35.3236		Xbp1s	6.92834	5.81009	7.31643	6.60153	8.0226	4.3331
		Tnfa	26.1372	24.2579	18.7612	27.4501	33.5358	35.6352		Bip	7.82521	10.1582	12.2559	8.68214	7.03963	11.3842
		Il1b	20.7441	21.9114	22.8506	16.4924	26.6834	28.3687		Chop	8.6067	7.46499	12.2858	13.9088	8.24826	9.52487
	Ubac2 shRNA		AAV-EV								AAV-EV
		Il6	36.6962	33.8126	52.3711	42.89	38.1148	54.2857		Xbp1s	10.2756	12.8023	8.20709	9.29226	13.5084	12.8799
		Tnfa	44.9625	58.4289	51.2603	57.8362	36.5368	42.2872		Bip	21.991	15.56	13.0247	18.7859	15.9162	16.552
		Il1b	31.7735	49.2046	50.1626	47.2915	53.0375	39.6259		Chop	24.4676	14.0459	21.5365	17.3733	18.675	20.1151
			AAV-UBAC2 WT								AAV-UBAC2 WT
		Il6	24.7423	27.2382	18.7654	28.3235	31.7964	34.0757		Xbp1s	5.23769	7.67262	8.25661	9.33312	4.75416	5.12826
		Tnfa	14.9899	33.3286	28.3567	25.6351	25.7207	34.25		Bip	8.27833	12.0056	6.18957	8.38424	7.7417	9.1569
		Il1b	17.8507	31.1653	22.5259	18.3686	25.2264	27.2569		Chop	13.4398	9.00921	8.2325	10.1915	11.0091	10.3423
			AAV-UBAC2 LIRM								AAV-UBAC2 LIRM
		Il6	43.2363	36.9133	57.762	51.2156	41.6424	35.9445		Xbp1s	12.1002	9.8674	8.23883	10.1778	9.14181	8.53209
		Tnfa	41.4066	35.3427	45.1514	51.2152	40.5911	54.9604		Bip	18.1258	12.8673	11.1698	20.093	21.2503	18.258
		Il1b	48.2959	51.8603	37.7619	34.6022	46.0733	30.3301		Chop	16.9841	18.7765	17.55	21.8395	18.3412	21.4193
			AAV-UBAC2 S223A								AAV-UBAC2 S223A
		Il6	40.4602	47.1266	34.4913	38.0955	48.58	58.5797		Xbp1s	9.16122	8.25547	12.4259	12.006	10.6943	13.6944
		Tnfa	39.2788	27.7755	40.4195	36.6548	48.2906	51.2905		Bip	21.6696	18.2114	13.4717	19.9114	20.6754	19.6754
		Il1b	45.3556	29.8682	35.2781	42.9135	32.2541	52.254		Chop	18.1648	21.5674	22.8109	24.0091	18.6224	19.9557
			AAV-UBAC2 R277C								AAV-UBAC2 R277C
		Il6	43.3665	50.0331	47.3778	40.445	41.9134	52.3976		Xbp1s	9.69546	9.78974	12.2554	11.1612	12.5697	10.945
		Tnfa	44.7399	39.9031	47.7755	49.279	33.0879	42.5274		Bip	18.7553	17.7812	18.2981	21.0836	15.6468	22.9535
		Il1b	48.8041	36.8821	29.8684	45.0202	34.1326	45.6553		Chop	19.0659	18.2798	21.789	23.1474	23.0689	17.5125
			AAV-UBAC2 F279S								AAV-UBAC2 F279S
		Il6	36.9979	48.5191	59.5934	38.072	51.4836	41.0995		Xbp1s	8.59049	9.69036	12.1043	13.0044	8.5415	11.8597
		Tnfa	54.5683	38.3773	30.3016	46.7832	56.0985	51.2408		Bip	21.7441	22.681	17.1508	16.9198	13.5314	19.869
		Il1b	50.9931	42.3421	37.4265	51.223	45.4135	42.8288		Chop	19.873	20.3151	22.2953	17.8982	18.1733	15.9936
			AAV-UBAC2 G293S								AAV-UBAC2 G293S
		Il6	30.7992	51.4076	37.8374	57.2288	46.5933	42.4396		Xbp1s	11.7944	13.4442	7.0652	8.41539	11.721	8.69834
		Tnfa	47.8272	51.351	38.1206	43.7133	40.4394	32.4964		Bip	21.5248	22.9302	14.6349	18.2884	19.2058	18.7122
		Il1b	54.3972	26.9369	36.9707	40.4891	42.1655	35.1317		Chop	18.7182	19.3814	22.3518	25.7561	16.1687	22.899
