# Supplementary material for: ER-phagy restrains inflammatory responses through its receptor UBAC2
Source: EMBO J. 2024 Sep 16;43(21):13. doi: 10.1038/s44318-024-00232-z (PMC11535055; doi:10.1038/s44318-024-00232-z)
Supplement: Supplementary file 10 — EV and Appendix Figures Source Data [file 44318_2024_232_MOESM10_ESM.zip]

Archive with 126 entries (98 files):
- EV and Appendix Figures/
- EV and Appendix Figures/Appendix Figure 1/
- EV and Appendix Figures/Appendix Figure 1/Appendix Figure 1A.xlsx
- EV and Appendix Figures/Appendix Figure 1/Appendix Figure 1B.pdf
- EV and Appendix Figures/Appendix Figure 1/Appendix Figure 1C.pdf
- EV and Appendix Figures/Appendix Figure 1/Appendix Figure 1D.pdf
- EV and Appendix Figures/Appendix Figure 1/Appendix Figure 1E.pdf
- EV and Appendix Figures/Appendix Figure 1/Appendix Figure 1F.xlsx
- EV and Appendix Figures/Appendix Figure 1/Appendix Figure 1G.xlsx
- EV and Appendix Figures/Appendix Figure 1/Appendix Figure 1H.pdf
- EV and Appendix Figures/Appendix Figure 2/
- EV and Appendix Figures/Appendix Figure 2/Appendix Figure 2A.xlsx
- EV and Appendix Figures/Appendix Figure 2/Appendix Figure 2B.xlsx
- EV and Appendix Figures/Appendix Figure 2/Appendix Figure 2C.xlsx
- EV and Appendix Figures/Appendix Figure 2/Appendix Figure 2D.xlsx
- EV and Appendix Figures/Appendix Figure 2/Appendix Figure 2E.xlsx
- EV and Appendix Figures/Appendix Figure 2/Appendix Figure 2F.xlsx
- EV and Appendix Figures/Appendix Figure 2/Appendix Figure 2G.pdf
- EV and Appendix Figures/Appendix Figure 2/Appendix Figure 2H.xlsx
- EV and Appendix Figures/Figure EV1/
- EV and Appendix Figures/Figure EV1/Figure EV 1A.xlsx
- EV and Appendix Figures/Figure EV1/Figure EV 1B.pdf
- EV and Appendix Figures/Figure EV1/Figure EV 1C.pdf
- EV and Appendix Figures/Figure EV1/Figure EV 1D.pdf
- EV and Appendix Figures/Figure EV1/Figure EV 1E.pdf
- EV and Appendix Figures/Figure EV1/Figure EV 1F.xlsx
- EV and Appendix Figures/Figure EV1/Figure EV 1G.xlsx
- EV and Appendix Figures/Figure EV1/Figure EV 1I.xlsx
- EV and Appendix Figures/Figure EV1/Figure EV 1J.xlsx
- EV and Appendix Figures/Figure EV1/Figure EV 1K.pdf
- EV and Appendix Figures/Figure EV2/
- EV and Appendix Figures/Figure EV2/Figure EV 2A.pdf
- EV and Appendix Figures/Figure EV2/Figure EV 2B.xlsx
- EV and Appendix Figures/Figure EV2/Figure EV 2C.pdf
- EV and Appendix Figures/Figure EV2/Figure EV 2D.pdf
- EV and Appendix Figures/Figure EV2/Figure EV 2E.pdf
- EV and Appendix Figures/Figure EV2/Figure EV 2F.pdf
- EV and Appendix Figures/Figure EV2/Figure EV 2G/
- EV and Appendix Figures/Figure EV2/Figure EV 2G/Mock/
- EV and Appendix Figures/Figure EV2/Figure EV 2G/Mock/UBAC2 KO/
- EV and Appendix Figures/Figure EV2/Figure EV 2G/Mock/UBAC2 KO/GFP.tif
- EV and Appendix Figures/Figure EV2/Figure EV 2G/Mock/UBAC2 KO/Merge.tif
- EV and Appendix Figures/Figure EV2/Figure EV 2G/Mock/UBAC2 KO/RFP.tif
- EV and Appendix Figures/Figure EV2/Figure EV 2G/Mock/WT/
- EV and Appendix Figures/Figure EV2/Figure EV 2G/Mock/WT/GFP.tif
- EV and Appendix Figures/Figure EV2/Figure EV 2G/Mock/WT/Merge.tif
- EV and Appendix Figures/Figure EV2/Figure EV 2G/Mock/WT/RFP.tif
- EV and Appendix Figures/Figure EV2/Figure EV 2G/TG/
- EV and Appendix Figures/Figure EV2/Figure EV 2G/TG/UBAC2 KO/
- EV and Appendix Figures/Figure EV2/Figure EV 2G/TG/UBAC2 KO/GFP.tif
- EV and Appendix Figures/Figure EV2/Figure EV 2G/TG/UBAC2 KO/Merge.tif
- EV and Appendix Figures/Figure EV2/Figure EV 2G/TG/UBAC2 KO/RFP.tif
- EV and Appendix Figures/Figure EV2/Figure EV 2G/TG/WT/
- EV and Appendix Figures/Figure EV2/Figure EV 2G/TG/WT/GFP.tif
- EV and Appendix Figures/Figure EV2/Figure EV 2G/TG/WT/Merge.tif
- EV and Appendix Figures/Figure EV2/Figure EV 2G/TG/WT/RFP.tif
- EV and Appendix Figures/Figure EV2/Figure EV 2H.xlsx
- EV and Appendix Figures/Figure EV2/Figure EV 2I/
- EV and Appendix Figures/Figure EV2/Figure EV 2I/Mock/
- EV and Appendix Figures/Figure EV2/Figure EV 2I/Mock/-/
- EV and Appendix Figures/Figure EV2/Figure EV 2I/Mock/-/GFP.tif
- EV and Appendix Figures/Figure EV2/Figure EV 2I/Mock/-/Merge.tif
- EV and Appendix Figures/Figure EV2/Figure EV 2I/Mock/-/RFP.tif
- EV and Appendix Figures/Figure EV2/Figure EV 2I/Mock/LIRM/
- EV and Appendix Figures/Figure EV2/Figure EV 2I/Mock/LIRM/GFP.tif
- EV and Appendix Figures/Figure EV2/Figure EV 2I/Mock/LIRM/Merge.tif
- EV and Appendix Figures/Figure EV2/Figure EV 2I/Mock/LIRM/RFP.tif
- EV and Appendix Figures/Figure EV2/Figure EV 2I/Mock/WT/
- EV and Appendix Figures/Figure EV2/Figure EV 2I/Mock/WT/GFP.tif
- EV and Appendix Figures/Figure EV2/Figure EV 2I/Mock/WT/Merge.tif
- EV and Appendix Figures/Figure EV2/Figure EV 2I/Mock/WT/RFP.tif
- EV and Appendix Figures/Figure EV2/Figure EV 2I/TG/
- EV and Appendix Figures/Figure EV2/Figure EV 2I/TG/-/
- EV and Appendix Figures/Figure EV2/Figure EV 2I/TG/-/GFP.tif
- EV and Appendix Figures/Figure EV2/Figure EV 2I/TG/-/Merge.tif
- EV and Appendix Figures/Figure EV2/Figure EV 2I/TG/-/RFP.tif
- EV and Appendix Figures/Figure EV2/Figure EV 2I/TG/LIRM/
- EV and Appendix Figures/Figure EV2/Figure EV 2I/TG/LIRM/GFP.tif
- EV and Appendix Figures/Figure EV2/Figure EV 2I/TG/LIRM/Merge.tif
- EV and Appendix Figures/Figure EV2/Figure EV 2I/TG/LIRM/RFP.tif
- EV and Appendix Figures/Figure EV2/Figure EV 2I/TG/WT/
- EV and Appendix Figures/Figure EV2/Figure EV 2I/TG/WT/GFP.tif
- EV and Appendix Figures/Figure EV2/Figure EV 2I/TG/WT/Merge.tif
- EV and Appendix Figures/Figure EV2/Figure EV 2I/TG/WT/RFP.tif
- EV and Appendix Figures/Figure EV2/Figure EV 2J.xlsx
- EV and Appendix Figures/Figure EV3/
- EV and Appendix Figures/Figure EV3/Figure EV 3A.pdf
- EV and Appendix Figures/Figure EV3/Figure EV 3B.pdf
- EV and Appendix Figures/Figure EV3/Figure EV 3C.pdf
- EV and Appendix Figures/Figure EV3/Figure EV 3D.pdf
- EV and Appendix Figures/Figure EV3/Figure EV 3E.pdf
- EV and Appendix Figures/Figure EV3/Figure EV 3F.xlsx
- EV and Appendix Figures/Figure EV3/Figure EV 3G.pdf
- EV and Appendix Figures/Figure EV4/
- EV and Appendix Figures/Figure EV4/Figure EV 4A.pdf
- EV and Appendix Figures/Figure EV4/Figure EV 4B.pdf
- EV and Appendix Figures/Figure EV4/Figure EV 4C.pdf
- EV and Appendix Figures/Figure EV4/Figure EV 4D.pdf
- EV and Appendix Figures/Figure EV4/Figure EV 4E.pdf
- EV and Appendix Figures/Figure EV4/Figure EV 4F.pdf
- EV and Appendix Figures/Figure EV4/Figure EV 4G.pdf
- EV and Appendix Figures/Figure EV4/Figure EV 4H.pdf
- EV and Appendix Figures/Figure EV4/Figure EV 4I.pdf
- EV and Appendix Figures/Figure EV4/Figure EV 4J.xlsx
- EV and Appendix Figures/Figure EV4/Figure EV 4K.pdf
- EV and Appendix Figures/Figure EV4/Figure EV 4L.xlsx
- EV and Appendix Figures/Figure EV4/Figure EV 4M.pdf
- EV and Appendix Figures/Figure EV5/
- EV and Appendix Figures/Figure EV5/Figure EV 5A.pdf
- EV and Appendix Figures/Figure EV5/Figure EV 5B.xlsx
- EV and Appendix Figures/Figure EV5/Figure EV 5C/
- EV and Appendix Figures/Figure EV5/Figure EV 5C/5% DSS.png
- EV and Appendix Figures/Figure EV5/Figure EV 5C/water.png
- EV and Appendix Figures/Figure EV5/Figure EV 5D.xlsx
- EV and Appendix Figures/Figure EV5/Figure EV 5E/
- EV and Appendix Figures/Figure EV5/Figure EV 5E/5% DSS/
- EV and Appendix Figures/Figure EV5/Figure EV 5E/5% DSS/0.tif
- EV and Appendix Figures/Figure EV5/Figure EV 5E/5% DSS/100.tif
- EV and Appendix Figures/Figure EV5/Figure EV 5E/5% DSS/25.tif
- EV and Appendix Figures/Figure EV5/Figure EV 5E/Water/
- EV and Appendix Figures/Figure EV5/Figure EV 5E/Water/0.tif
- EV and Appendix Figures/Figure EV5/Figure EV 5E/Water/100.tif
- EV and Appendix Figures/Figure EV5/Figure EV 5E/Water/25.tif
- EV and Appendix Figures/Figure EV5/Figure EV 5F.xlsx
- EV and Appendix Figures/Figure EV5/Figure EV 5G.xlsx
- EV and Appendix Figures/Figure EV5/Figure EV 5H.pdf
