# Supplementary material for: ER-phagy restrains inflammatory responses through its receptor UBAC2
Source: EMBO J. 2024 Sep 16;43(21):13. doi: 10.1038/s44318-024-00232-z (PMC11535055; doi:10.1038/s44318-024-00232-z)
Supplement: Supplementary file 10 — EV and Appendix Figures Source Data [file 44318_2024_232_MOESM10_ESM.zip › EV and Appendix Figures/Appendix Figure 1/Appendix Figure 1A.xlsx]

## Sheet: Sheet1
Rep1
	TG (μM)	0	0.5	1	2	0	0.5	1	2
	Baf A1	−				+
	UBAC2	53436	35469	26447	8855	64148	67704	78557	67841
	Relative	1	0.663766	0.494928	0.165712	1.20046	1.26701	1.47011	1.26957
Rep2
	TG (μM)	0	0.5	1	2	0	0.5	1	2
	Baf A1	−				+
	UBAC2	18402	13013	9595	2931	24346	24671	25102	24539
	Relative	1	0.707151	0.521411	0.159276	1.32301	1.34067	1.36409	1.3335
Rep3
	TG (μM)	0	0.5	1	2	0	0.5	1	2
	Baf A1	−				+
	UBAC2	27442	19871	15284	6340	38925	36342	39115	38360
	Relative	1	0.724109	0.556956	0.231033	1.41845	1.32432	1.42537	1.39786
		Source data for Quantification
	TG (μM)	0	0.5	1	2	0	0.5	1	2
	Baf A1	−				+
		1	0.663766	0.494928	0.165712	1.20046	1.26701	1.47011	1.26957
		1	0.707151	0.521411	0.159276	1.32301	1.34067	1.36409	1.3335
		1	0.724109	0.556956	0.231033	1.41845	1.32432	1.42537	1.39786
