# Supplementary material for: ER-phagy restrains inflammatory responses through its receptor UBAC2
Source: EMBO J. 2024 Sep 16;43(21):13. doi: 10.1038/s44318-024-00232-z (PMC11535055; doi:10.1038/s44318-024-00232-z)
Supplement: Supplementary file 10 — EV and Appendix Figures Source Data [file 44318_2024_232_MOESM10_ESM.zip › EV and Appendix Figures/Appendix Figure 1/Appendix Figure 1F.xlsx]

## Sheet: Sheet1
	Rep1
		EBSS (hr)	0	3	6	9	0	3	6	9
		Baf A1	−				+
		UBAC2	63684	43438	29837	9291	104925	106475	107189	94331
		Relative	1	0.682087	0.468516	0.145892	1.64759	1.67193	1.68314	1.48124
	Rep2
		EBSS (hr)	0	3	6	9	0	3	6	9
		Baf A1	−				+
		UBAC2	45116	32813	22213	6203	77570	78778	78883	71570
		Relative	1	0.727303	0.492353	0.13749	1.71935	1.74612	1.74845	1.58636
	Rep3
		EBSS (hr)	0	3	6	9	0	3	6	9
		Baf A1	−				+
		UBAC2	36094	26791	19159	7631	57574	58805	62490	59029
		Relative	1	0.742256	0.530808	0.21142	1.59511	1.62922	1.73131	1.63542
			Source data for Quantification
		EBSS (hr)	0	3	6	9	0	3	6	9
		Baf A1	−				+
			1	0.682087	0.468516	0.145892	1.64759	1.67193	1.68314	1.48124
			1	0.727303	0.492353	0.13749	1.71935	1.74612	1.74845	1.58636
			1	0.742256	0.530808	0.21142	1.59511	1.62922	1.73131	1.63542
