# Supplementary material for: ER-phagy restrains inflammatory responses through its receptor UBAC2
Source: EMBO J. 2024 Sep 16;43(21):13. doi: 10.1038/s44318-024-00232-z (PMC11535055; doi:10.1038/s44318-024-00232-z)
Supplement: Supplementary file 10 — EV and Appendix Figures Source Data [file 44318_2024_232_MOESM10_ESM.zip › EV and Appendix Figures/Appendix Figure 1/Appendix Figure 1G.xlsx]

## Sheet: Sheet1
	Rep1
		EBSS (hr)	0	3	6	9	0	3	6	9
			WT				BECN1 KO
		UBAC2	34515	28113	18135	4450	48317	42815	47360	45303
		Relative	1	0.814515	0.525424	0.12893	1.39988	1.24048	1.37216	1.31256
	Rep2
		EBSS (hr)	0	3	6	9	0	3	6	9
			WT				BECN1 KO
		UBAC2	47948	41857	26610	5697	62173	62886	60720	61892
		Relative	1	0.872966	0.554976	0.118816	1.29668	1.31155	1.26637	1.29082
	Rep3
		EBSS (hr)	0	3	6	9	0	3	6	9
			WT				BECN1 KO
		UBAC2	40096	35019	23543	7804	50316	52048	49215	50899
		Relative	1	0.873379	0.587166	0.194633	1.25489	1.29808	1.22743	1.26943
			Source data for Quantification
		EBSS (hr)	0	3	6	9	0	3	6	9
			WT				BECN1 KO
			1	0.814515	0.525424	0.12893	1.39988	1.24048	1.37216	1.31256
			1	0.872966	0.554976	0.118816	1.29668	1.31155	1.26637	1.29082
			1	0.873379	0.587166	0.194633	1.25489	1.29808	1.22743	1.26943
