# Supplementary material for: ER-phagy restrains inflammatory responses through its receptor UBAC2
Source: EMBO J. 2024 Sep 16;43(21):13. doi: 10.1038/s44318-024-00232-z (PMC11535055; doi:10.1038/s44318-024-00232-z)
Supplement: Supplementary file 10 — EV and Appendix Figures Source Data [file 44318_2024_232_MOESM10_ESM.zip › EV and Appendix Figures/Appendix Figure 2/Appendix Figure 2A.xlsx]

## Sheet: Sheet1
		ΔCt
		Mock									TG									CPA
		Flag-EV			Flag-UBAC2 WT			Flag-UBAC2 LIRm			Flag-EV			Flag-UBAC2 WT			Flag-UBAC2 LIRm			Flag-EV			Flag-UBAC2 WT			Flag-UBAC2 LIRm
	XBP1S	0	0	0	0.16369	0.12484	0.13693	0.01522	0.13918	0.02835	2.27843	2.72117	2.34797	0.82162	0.80198	1.58147	2.32505	2.75536	2.54799	2.53702	2.63928	2.79083	1.70984	1.96545	1.45474	2.58319	2.78342	2.62438
	BiP	0	0	0	0.01744	0.0306	0.26631	0.16892	0.04899	0.02553	2.57061	2.73929	2.9243	1.32816	1.74486	1.81057	2.92741	3.12092	3.04762	2.35554	2.84043	2.52805	0.87456	1.32415	1.5198	2.89622	2.90941	2.7153
	CHOP	0	0	0	0.04261	0.13893	0.28499	0.02497	0.02901	0.17358	3.12969	2.92802	3.30764	1.59687	1.46348	1.42395	3.08927	3.33679	3.31333	3.31042	3.07915	2.8945	1.47702	1.08692	2.01421	3.16862	3.36884	3.31377
		Source data for Quantification
		Mock									TG									CPA
		Flag-EV			Flag-UBAC2 WT			Flag-UBAC2 LIRm			Flag-EV			Flag-UBAC2 WT			Flag-UBAC2 LIRm			Flag-EV			Flag-UBAC2 WT			Flag-UBAC2 LIRm
	XBP1S	1	1	1	1.12015	1.09039	1.09956	1.01061	1.10128	1.01985	4.8515	6.59407	5.09107	1.76739	1.74349	2.99275	5.01083	6.75221	5.84819	5.80389	6.23021	6.92028	3.27125	3.90535	2.74107	5.99263	6.88483	6.16619
	BiP	1	1	1	1.01216	1.02144	1.20273	1.12422	1.03454	1.01785	5.94061	6.67742	7.59105	2.51082	3.35162	3.50781	7.60743	8.69942	8.26847	5.11786	7.16233	5.76792	1.83345	2.50385	2.86751	7.44473	7.51311	6.5673
	CHOP	1	1	1	1.02998	1.10109	1.2184	1.01746	1.02031	1.12785	8.75247	7.61065	9.90145	3.02486	2.75773	2.68319	8.51065	10.1035	9.94058	9.92055	8.45116	7.43586	2.78373	2.1242	4.03959	8.99186	10.3305	9.94361
