# Supplementary material for: ER-phagy restrains inflammatory responses through its receptor UBAC2
Source: EMBO J. 2024 Sep 16;43(21):13. doi: 10.1038/s44318-024-00232-z (PMC11535055; doi:10.1038/s44318-024-00232-z)
Supplement: Supplementary file 10 — EV and Appendix Figures Source Data [file 44318_2024_232_MOESM10_ESM.zip › EV and Appendix Figures/Appendix Figure 2/Appendix Figure 2B.xlsx]

## Sheet: Sheet1
		ΔCt
		Mock						TG						CPA
		WT			UBAC2 KO			WT			UBAC2 KO			WT			UBAC2 KO
	XBP1S	0	0	0	0.20925	0.08025	0.37572	2.70675	2.37657	2.5462	3.38166	3.25266	3.54813	2.56613	2.81234	2.9638	3.40535	3.81077	3.59991
	BiP	0	0	0	0.02331	0.09977	0.28785	2.77001	2.46846	2.73192	3.19572	3.27218	3.47046	2.64924	2.24167	2.59933	3.55918	3.63063	3.50961
	CHOP	0	0	0	0.10108	0.30202	0.15097	2.9802	2.70342	3.22631	3.6293	3.71314	3.80839	3.16354	2.96452	3.09059	3.69347	3.85059	3.91649
		Source data for Quantification
		Mock						TG						CPA
		WT			UBAC2 KO			WT			UBAC2 KO			WT			UBAC2 KO
	XBP1S	1	1	1	1.15609	1.0572	1.29749	6.52849	5.19301	5.84094	10.4227	9.53121	11.6975	5.92219	7.02423	7.80176	10.5953	14.0332	12.125
	BiP	1	1	1	1.01629	1.0716	1.22082	6.82113	5.53453	6.64339	9.16236	9.66105	11.0844	6.27337	4.72944	6.06005	11.7875	12.3859	11.3893
	CHOP	1	1	1	1.07258	1.23287	1.11032	7.89096	6.51344	9.35871	12.3745	13.1149	14.01	8.96026	7.80566	8.51844	12.9373	14.4259	15.1001
