# Supplementary material for: ER-phagy restrains inflammatory responses through its receptor UBAC2
Source: EMBO J. 2024 Sep 16;43(21):13. doi: 10.1038/s44318-024-00232-z (PMC11535055; doi:10.1038/s44318-024-00232-z)
Supplement: Supplementary file 10 — EV and Appendix Figures Source Data [file 44318_2024_232_MOESM10_ESM.zip › EV and Appendix Figures/Appendix Figure 2/Appendix Figure 2C.xlsx]

## Sheet: Sheet1
		ΔCt
		Mock									TG									CPA
		Flag-EV			Flag-UBAC2 WT			Flag-UBAC2 LIRm			Flag-EV			Flag-UBAC2 WT			Flag-UBAC2 LIRm			Flag-EV			Flag-UBAC2 WT			Flag-UBAC2 LIRm
	IL6	0	0	0	0.84428	0.83034	0.73328	0.08512	0.06567	0.95159	5.4846	5.20518	5.46366	3.55535	3.69633	3.47389	5.51655	5.35485	5.28802	5.83793	5.62586	5.70819	4.12103	4.31784	4.04145	5.87405	5.57416	5.83156
	TNFA	0	0	0	0.43615	0.41762	0.29061	0.29425	0.27279	0.1328	5.72722	5.67669	5.53195	3.9026	4.47398	3.83896	5.69729	5.64568	5.84051	6.10984	6.21716	6.07322	4.17338	3.65709	4.39884	6.07659	6.18638	6.32802
	IL1B	0	0	0	0.63544	0.61931	0.50952	0.60745	0.59101	0.47896	5.47783	5.60887	5.7282	4.09908	3.20998	4.04369	5.65712	5.51121	5.80418	6.01942	6.1497	6.30588	4.7663	5.07806	4.34101	6.19769	6.25506	6.48021
		Source data for Quantification
		Mock									TG									CPA
		Flag-EV			Flag-UBAC2 WT			Flag-UBAC2 LIRm			Flag-EV			Flag-UBAC2 WT			Flag-UBAC2 LIRm			Flag-EV			Flag-UBAC2 WT			Flag-UBAC2 LIRm
	IL6	1	1	1	1.79537	1.7781	1.66241	1.06078	1.04657	1.934	44.7743	36.8906	44.1291	11.7562	12.963	11.1108	45.777	40.9233	39.0708	57.1995	49.3802	52.2801	17.4002	19.9434	16.4664	58.6496	47.6419	56.9475
	TNFA	1	1	1	1.35299	1.33572	1.22316	1.22625	1.20814	1.09642	52.9743	51.151	46.2682	14.9555	22.223	14.3101	51.8866	50.0632	57.3019	69.0629	74.3964	67.332	18.0432	12.6152	21.0952	67.4894	72.8259	80.3385
	IL1B	1	1	1	1.55341	1.53614	1.42358	1.52356	1.5063	1.39374	44.5647	48.8021	53.0103	17.1374	9.25338	16.4919	50.4618	45.6078	55.8769	64.8673	70.9977	79.115	27.2144	33.7791	20.2663	73.3991	76.3767	89.2766
