# Supplementary material for: ER-phagy restrains inflammatory responses through its receptor UBAC2
Source: EMBO J. 2024 Sep 16;43(21):13. doi: 10.1038/s44318-024-00232-z (PMC11535055; doi:10.1038/s44318-024-00232-z)
Supplement: Supplementary file 10 — EV and Appendix Figures Source Data [file 44318_2024_232_MOESM10_ESM.zip › EV and Appendix Figures/Appendix Figure 2/Appendix Figure 2D.xlsx]

## Sheet: Sheet1
		ΔCt
		Mock						TG						CPA
		WT			UBAC2 KO			WT			UBAC2 KO			WT			UBAC2 KO
	IL6	0	0	0	0.69204	0.67654	0.57118	5.71219	5.39295	5.68855	6.50853	6.53355	6.69201	5.43554	5.00572	5.40479	6.40356	6.43236	6.61305
	TNFA	0	0	0	0.57759	0.12516	0.1102	5.75002	5.43999	5.61371	6.20886	6.51669	6.19214	4.6305	5.07122	5.30638	6.05225	6.31281	6.15303
	IL1B	0	0	0	0.62772	0.29614	0.50111	5.09008	4.98436	5.49857	6.57619	6.60008	6.68041	5.55991	5.73244	5.53172	6.05493	6.15072	6.31935
		Source data for Quantification
		Mock						TG						CPA
		WT			UBAC2 KO			WT			UBAC2 KO			WT			UBAC2 KO
	IL6	1	1	1	1.61557	1.5983	1.48574	52.4253	42.0184	51.5732	91.0464	92.6391	103.394	43.2773	32.1271	42.3647	84.6571	86.3641	97.8873
	TNFA	1	1	1	1.49235	1.09063	1.07938	53.8181	43.411	48.9661	73.9696	91.5628	73.1173	24.7696	33.6194	39.5712	66.3604	79.496	71.1617
	IL1B	1	1	1	1.54512	1.22785	1.4153	34.0617	31.655	45.21	95.418	97.0112	102.566	47.1737	53.1663	46.2609	66.4838	71.0479	79.8572
