# Supplementary material for: ER-phagy restrains inflammatory responses through its receptor UBAC2
Source: EMBO J. 2024 Sep 16;43(21):13. doi: 10.1038/s44318-024-00232-z (PMC11535055; doi:10.1038/s44318-024-00232-z)
Supplement: Supplementary file 10 — EV and Appendix Figures Source Data [file 44318_2024_232_MOESM10_ESM.zip › EV and Appendix Figures/Appendix Figure 2/Appendix Figure 2E.xlsx]

## Sheet: Sheet1
		Source data for Quantification
		Mock									TG									CPA
		Flag-EV			Flag-UBAC2 WT			Flag-UBAC2 LIRm			Flag-EV			Flag-UBAC2 WT			Flag-UBAC2 LIRm			Flag-EV			Flag-UBAC2 WT			Flag-UBAC2 LIRm
	IL6	0	0	0	0.977569	0.962713	1.04191	0.974694	0.962963	0.847699	259.988	297.741	259.283	76.8341	45.0319	76.1287	242.441	276.881	254.984	313.221	364.497	312.263	144.161	100.971	103.352	289.388	336.166	306.424
	TNFα	0	0	0	0.940632	0.936985	0.813354	0.831487	1.16181	1.0987	392.616	360.814	365.413	71.8563	77.8124	69.4948	317.247	384.809	363.905	493.361	450.166	456.414	57.6924	65.7822	94.3414	390.992	482.757	454.365
	IL-1β	0	0	0	1.14867	1.09136	1.19791	0.913259	1.03413	1.09899	297.142	408.689	326.95	113.336	51.7117	70.6123	296.833	342.517	363.999	403.541	515.192	404.172	114.031	70.1876	95.8593	442.978	425.316	494.749
