# Supplementary material for: ER-phagy restrains inflammatory responses through its receptor UBAC2
Source: EMBO J. 2024 Sep 16;43(21):13. doi: 10.1038/s44318-024-00232-z (PMC11535055; doi:10.1038/s44318-024-00232-z)
Supplement: Supplementary file 10 — EV and Appendix Figures Source Data [file 44318_2024_232_MOESM10_ESM.zip › EV and Appendix Figures/Appendix Figure 2/Appendix Figure 2F.xlsx]

## Sheet: Sheet1
		Source data for Quantification
		Mock						TG						CPA
		WT			UBAC2 KO			WT			UBAC2 KO			WT			UBAC2 KO
	IL6	0	0	0	1.23353	0.827336	1.19837	270.558	254.553	298.521	492.387	522.096	531.778	276.681	255.695	313.345	567.54	606.495	619.19
	TNFα	0	0	0	1.04631	0.960289	1.23442	336.782	366.492	279.031	613.23	560.083	669.765	363.513	402.468	287.79	725.99	656.303	800.117
	IL-1β	0	0	0	1.28539	0.893688	0.832562	194.713	224.422	194.104	367.253	396.963	366.645	243.9	216.188	176.435	470.133	509.088	402.668
