# Supplementary material for: ER-phagy restrains inflammatory responses through its receptor UBAC2
Source: EMBO J. 2024 Sep 16;43(21):13. doi: 10.1038/s44318-024-00232-z (PMC11535055; doi:10.1038/s44318-024-00232-z)
Supplement: Supplementary file 10 — EV and Appendix Figures Source Data [file 44318_2024_232_MOESM10_ESM.zip › EV and Appendix Figures/Appendix Figure 2/Appendix Figure 2H.xlsx]

## Sheet: Sheet1
			ΔCt
	Dox	MARK2 siRNA	XBP1S			BiP			CHOP
Mock	−	−	0	0	0	0	0	0	0	0	0
	+	−	-0.28357	0.22941	0.32713	-0.07244	0.28618	0.05685	0.1752	0.40138	0.18287
	−	+	0.07882	0.11454	-0.06593	0.12597	0.16631	0.27856	0.12545	0.29111	0.40458
	+	+	-0.0524	-0.01333	-0.2198	-0.00517	0.04182	0.16499	-0.00142	0.17856	0.30086
			XBP1S			BiP			CHOP
TG	−	−	2.94424	2.58666	2.46981	3.01245	2.88791	2.89063	3.71251	3.59729	3.4728
	+	−	1.68274	2.05278	1.88626	1.26421	1.90123	1.8795	2.5725	2.00662	1.14489
	−	+	3.37995	3.48769	3.32685	3.59489	3.70957	3.33436	4.24494	4.00366	4.08242
	+	+	3.46963	3.68983	3.02316	3.81227	3.46952	3.4519	4.0877	4.1719	4.17403
			XBP1S			BiP			CHOP
CPA	−	−	2.61141	2.73422	2.30844	2.72717	2.89756	2.51658	3.06116	3.21322	3.25948
	+	−	1.42058	1.85384	0.88524	1.57384	1.53838	1.39046	1.67931	1.27326	1.23348
	−	+	3.42843	3.61268	3.34265	3.48377	3.60669	3.63734	3.89356	3.63616	3.93458
	+	+	3.25664	3.51886	3.44898	3.75089	3.63389	3.55257	3.70927	3.65263	3.91466
	Dox	MARK2 siRNA	IL6			TNFA			IL1B
Mock	−	−	0	0	0	0	0	0	0	0	0
	+	−	-0.10089	-0.13545	0.4614	-0.37166	0.43917	-0.28224	0.01789	-0.01391	0.32987
	−	+	-0.16617	-0.2998	-0.13228	0.15093	0.01855	0.27873	0.16495	-0.15003	0.01739
	+	+	0.26452	0.11268	-0.02733	0.12688	0.16861	0.03124	-0.11824	-0.05704	-0.16611
			IL6			TNFA			IL1B
TG	−	−	5.14357	5.26369	4.88242	4.99514	5.17395	5.30717	5.22171	5.13995	4.89503
	+	−	3.6577	3.05081	3.3483	3.85383	3.63254	3.44404	3.68352	3.50613	3.72897
	−	+	5.67246	5.58105	5.61497	5.73536	5.5811	5.64814	5.73552	5.75847	5.83965
	+	+	5.68052	5.88897	5.81793	5.67304	5.77996	5.92112	5.89588	5.9275	5.75086
			IL6			TNFA			IL1B
CPA	−	−	5.73274	5.37185	5.49534	5.59733	5.7606	5.42722	5.8045	5.72942	5.50671
	+	−	3.79142	3.98841	4.20852	3.6299	4.42931	4.2818	4.46991	4.00999	4.50635
	−	+	6.2241	6.1383	6.1701	6.28334	6.43365	6.20125	6.28349	6.23024	6.38187
	+	+	6.23168	6.28798	6.36132	6.22465	6.32543	6.44795	6.43516	6.19885	6.29796
			Source data for Quantification
	Dox	MARK2 siRNA	XBP1S			BiP			CHOP
Mock	−	−	1	1	1	1	1	1	1	1	1																		9.57636
	+	−	0.821555	1.17236	1.25452	0.951028	1.21941	1.04019	1.12912	1.32077	1.13514																		2.35127
	−	+	1.05615	1.08263	0.955329	1.09124	1.12218	1.21298	1.09085	1.22358	1.3237																		15.2907
	+	+	0.964331	0.990803	0.858684	0.996423	1.02941	1.12116	0.999016	1.13175	1.23188																		15.081
			XBP1S			BiP			CHOP
TG	−	−	7.6967	6.00706	5.53971	8.06934	7.40197	7.41594	13.1092	12.103	11.1024
	+	−	3.21037	4.14905	3.69676	2.40196	3.73532	3.67948	5.94839	4.0184	2.21129
	−	+	10.4104	11.2176	10.0342	12.0829	13.0825	10.0865	18.9607	16.0406	16.9407
	+	+	11.078	12.9047	8.12946	14.0478	11.0772	10.9427	17.0028	18.0247	18.0513
			XBP1S			BiP			CHOP
CPA	−	−	6.11101	6.65399	4.95347	6.62155	7.45165	5.72224	8.34643	9.27418	9.57638
	+	−	2.67693	3.61461	1.84707	2.97696	2.90468	2.62162	3.20275	2.41707	2.35133
	−	+	10.7661	12.2328	10.1447	11.1871	12.1821	12.4437	14.862	12.4335	15.2907
	+	+	9.55754	11.4626	10.9206	13.4626	12.4139	11.7336	13.0798	12.5763	15.081
	Dox	MARK2 siRNA	IL6			TNFA			IL1B
Mock	−	−	1	1	1	1	1	1	1	1	1
	+	−	0.932458	0.910386	1.37688	0.772893	1.35582	0.822313	1.01248	0.990405	1.2569
	−	+	0.891205	0.812365	0.912388	1.11028	1.01294	1.21313	1.12113	0.901232	1.01213
	+	+	1.20124	1.08123	0.981235	1.09193	1.12397	1.02189	0.921311	0.961234	0.891243
			IL6			TNFA			IL1B
TG	−	−	35.3483	38.4175	29.4954	31.8924	36.1006	39.5929	37.3157	35.2597	29.7544
	+	−	12.6205	8.28677	10.1845	14.4583	12.4023	10.8833	12.8484	11.3619	13.2596
	−	+	51.0012	47.87	49.0088	53.274	47.8717	50.1487	53.2799	54.1343	57.2677
	+	+	51.287	59.2593	56.412	51.0217	54.9467	60.5947	59.5438	60.8633	53.8495
			IL6			TNFA			IL1B
CPA	−	−	53.1774	41.4084	45.1089	48.4132	54.2142	43.0285	55.8893	53.0551	45.4658
	+	−	13.8462	15.872	18.488	12.3797	21.5454	19.4514	22.1604	16.1112	22.7272
	−	+	74.7551	70.4389	72.0087	77.8886	86.4414	73.5804	77.8967	75.0739	83.3939
	+	+	75.1489	78.1395	82.2144	74.7836	80.1944	87.3024	86.5319	73.4581	78.6819
