# Supplementary material for: ER-phagy restrains inflammatory responses through its receptor UBAC2
Source: EMBO J. 2024 Sep 16;43(21):13. doi: 10.1038/s44318-024-00232-z (PMC11535055; doi:10.1038/s44318-024-00232-z)
Supplement: Supplementary file 10 — EV and Appendix Figures Source Data [file 44318_2024_232_MOESM10_ESM.zip › EV and Appendix Figures/Figure EV1/Figure EV 1A.xlsx]

## Sheet: Sheet1
Rep1
Flag-tagged	EV	LC3A	LC3B	LC3C	GABARAP	GABARAPL1	GABARAPL2
IP-HA	0	25098	38415	28034	64722	65	10375
Relative	0	1	1.5306	1.11698	2.57877	0.0025898	0.41338
Rep2
Flag-tagged	EV	LC3A	LC3B	LC3C	GABARAP	GABARAPL1	GABARAPL2
IP-HA	0	23367	39371	28740	66313	96	10654
Relative	0	1	1.6849	1.22994	2.83789	0.0041084	0.455942
Rep3
Flag-tagged	EV	LC3A	LC3B	LC3C	GABARAP	GABARAPL1	GABARAPL2
IP-HA	0	31245	42980	31349	72454	11	11563
Relative	0	1	1.37558	1.00333	2.3189	0.0003521	0.370075
	Source data for Quantification
Flag-tagged	EV	LC3A	LC3B	LC3C	GABARAP	GABARAPL1	GABARAPL2
	0	1	1.5306	1.11698	2.57877	0.0025898	0.41338
	0	1	1.6849	1.22994	2.83789	0.0041084	0.455942
	0	1	1.37558	1.00333	2.3189	0.0003521	0.370075
