# Supplementary material for: ER-phagy restrains inflammatory responses through its receptor UBAC2
Source: EMBO J. 2024 Sep 16;43(21):13. doi: 10.1038/s44318-024-00232-z (PMC11535055; doi:10.1038/s44318-024-00232-z)
Supplement: Supplementary file 10 — EV and Appendix Figures Source Data [file 44318_2024_232_MOESM10_ESM.zip › EV and Appendix Figures/Figure EV1/Figure EV 1F.xlsx]

## Sheet: Sheet1
Rep1
	IP:	IgG	GABARAP
	TG (hr)	0	0	2	4
	Baf A1	+	+	+	+
	IP-UBAC2	0	13452	21409	32144
	Relative	0	1	1.59151	2.38953
Rep2
	IP:	IgG	GABARAP
	TG (hr)	0	0	2	4
	Baf A1	+	+	+	+
	IP-UBAC2	0	9896	12982	26023
	Relative	0	1	1.31184	2.62965
Rep3
	IP:	IgG	GABARAP
	TG (hr)	0	0	2	4
	Baf A1	+	+	+	+
	IP-UBAC2	0	21098	35241	60099
	Relative	0	1	1.67035	2.84856
	Source data for Quantification
	IP:	IgG	GABARAP
	TG (hr)	0	0	2	4
	Baf A1	+	+	+	+
		0	1	1.59151	2.38953
		0	1	1.31184	2.62965
		0	1	1.67035	2.84856
