# Supplementary material for: ER-phagy restrains inflammatory responses through its receptor UBAC2
Source: EMBO J. 2024 Sep 16;43(21):13. doi: 10.1038/s44318-024-00232-z (PMC11535055; doi:10.1038/s44318-024-00232-z)
Supplement: Supplementary file 10 — EV and Appendix Figures Source Data [file 44318_2024_232_MOESM10_ESM.zip › EV and Appendix Figures/Figure EV1/Figure EV 1G.xlsx]

## Sheet: Sheet1
Rep1
	IP:	IgG	GABARAP
	EBSS (hr)	0	0	2	4
	Baf A1	+	+	+	+
	IP-UBAC2	0	31246	51195	68570
	Relative	0	1	1.63845	2.19452
Rep2
	IP:	IgG	GABARAP
	EBSS (hr)	0	0	2	4
	Baf A1	+	+	+	+
	IP-UBAC2	0	40698	55493	98295
	Relative	0	1	1.36353	2.41523
Rep3
	IP:	IgG	GABARAP
	EBSS (hr)	0	0	2	4
	Baf A1	+	+	+	+
	IP-UBAC2	0	33579	60866	99834
	Relative	0	1	1.81262	2.97311
		Source data for Quantification
	IP:	IgG	GABARAP
	EBSS (hr)	0	0	2	4
	Baf A1	+	+	+	+
		0	1	1.63845	2.19452
		0	1	1.36353	2.41523
		0	1	1.81262	2.97311
