# Supplementary material for: ER-phagy restrains inflammatory responses through its receptor UBAC2
Source: EMBO J. 2024 Sep 16;43(21):13. doi: 10.1038/s44318-024-00232-z (PMC11535055; doi:10.1038/s44318-024-00232-z)
Supplement: Supplementary file 10 — EV and Appendix Figures Source Data [file 44318_2024_232_MOESM10_ESM.zip › EV and Appendix Figures/Figure EV1/Figure EV 1I.xlsx]

## Sheet: Sheet1
Rep1
	HA-UBAC2	WT			LIRm
	Flag-GABARAP	−	+	+	+	+
	EBSS (hr)	−	−	+	−	+
	Baf A1	+	+	+	+	+
	IP-HA	0	47084	78001	1240	816
	Relative	0	1	1.65664	0.0263359	0.0173307
Rep2
	HA-UBAC2	WT			LIRm
	Flag-GABARAP	−	+	+	+	+
	EBSS (hr)	−	−	+	−	+
	Baf A1	+	+	+	+	+
	IP-HA	0	18052	32918	525	346
	Relative	0	1	1.82351	0.0290827	0.0191669
Rep3
	HA-UBAC2	WT			LIRm
	Flag-GABARAP	−	+	+	+	+
	EBSS (hr)	−	−	+	−	+
	Baf A1	+	+	+	+	+
	IP-HA	0	18778	35471	441	289
	Relative	0	1	1.88897	0.0234849	0.0153904
	Source data for Quantification
	HA-UBAC2	WT			LIRm
	Flag-GABARAP	−	+	+	+	+
	EBSS (hr)	−	−	+	−	+
	Baf A1	+	+	+	+	+
		0	1	1.65664	0.0263359	0.0173307
		0	1	1.82351	0.0290827	0.0191669
		0	1	1.88897	0.0234849	0.0153904
