# Supplementary material for: ER-phagy restrains inflammatory responses through its receptor UBAC2
Source: EMBO J. 2024 Sep 16;43(21):13. doi: 10.1038/s44318-024-00232-z (PMC11535055; doi:10.1038/s44318-024-00232-z)
Supplement: Supplementary file 10 — EV and Appendix Figures Source Data [file 44318_2024_232_MOESM10_ESM.zip › EV and Appendix Figures/Figure EV1/Figure EV 1J.xlsx]

## Sheet: Sheet1
Rep1
	EBSS (hr)	0	3	6	0	3	6
	Baf A1	−	−	−	+	+	+
	UBAC2	48614	53951	49152	48921	48377	48787
	Relative	1	1.10978	1.01107	1.00632	0.995125	1.00356
Rep2
	EBSS (hr)	0	3	6	0	3	6
	Baf A1	−	−	−	+	+	+
	UBAC2	41996	42795	42265	42319	46693	40805
	Relative	1	1.01903	1.00641	1.00769	1.11184	0.97164
Rep3
	EBSS (hr)	0	3	6	0	3	6
	Baf A1	−	−	−	+	+	+
	UBAC2	26266	26462	26284	27746	25706	26505
	Relative	1	1.00746	1.00069	1.05635	0.97868	1.0091
		Source data for Quantification
	EBSS (hr)	0	3	6	0	3	6
	Baf A1	−	−	−	+	+	+
		1	1.10978	1.01107	1.00632	0.995125	1.00356
		1	1.01903	1.00641	1.00769	1.11184	0.97164
		1	1.00746	1.00069	1.05635	0.97868	1.0091
