# Supplementary material for: ER-phagy restrains inflammatory responses through its receptor UBAC2
Source: EMBO J. 2024 Sep 16;43(21):13. doi: 10.1038/s44318-024-00232-z (PMC11535055; doi:10.1038/s44318-024-00232-z)
Supplement: Supplementary file 10 — EV and Appendix Figures Source Data [file 44318_2024_232_MOESM10_ESM.zip › EV and Appendix Figures/Figure EV2/Figure EV 2B.xlsx]

## Sheet: Sheet1
	Rep1
			WT			UBAC2 KO
		TG (hr)	0	6	12	0	6	12
		RFP/RFP-GFP	0.00982	0.05879	0.12778	0.01089	0.01942	0.05011
		Relative	1	5.98676	13.0122	1.10896	1.9776	5.10285
	Rep2
			WT			UBAC2 KO
		TG (hr)	0	6	12	0	6	12
		RFP/RFP-GFP	0.01032	0.05244	0.14547	0.01163	0.02073	0.06199
		Relative	1	5.0814	14.0959	1.12694	2.00872	6.00678
	Rep3
			WT			UBAC2 KO
		TG (hr)	0	6	12	0	6	12
		RFP/RFP-GFP	0.00917	0.02921	0.11021	0.00899	0.02851	0.03751
		Relative	1	3.18539	12.0185	0.980371	3.10905	4.09051
			Source data for Quantification
			WT			UBAC2 KO
		TG (hr)	0	6	12	0	6	12
			1	5.98676	13.0122	1.10896	1.9776	5.10285
			1	5.0814	14.0959	1.12694	2.00872	6.00678
			1	3.18539	12.0185	0.980371	3.10905	4.09051
