# Supplementary material for: ER-phagy restrains inflammatory responses through its receptor UBAC2
Source: EMBO J. 2024 Sep 16;43(21):13. doi: 10.1038/s44318-024-00232-z (PMC11535055; doi:10.1038/s44318-024-00232-z)
Supplement: Supplementary file 10 — EV and Appendix Figures Source Data [file 44318_2024_232_MOESM10_ESM.zip › EV and Appendix Figures/Figure EV2/Figure EV 2H.xlsx]

## Sheet: Sheet1
		Source data for Quantification
		WT			UBAC2 KO
	Mock	2.9497	1.76034	1.59905	1.31558	1.53821	2.1388
	TG	14.9403	13.3888	20.1304	5.23947	6.7623	3.95495
