# Supplementary material for: ER-phagy restrains inflammatory responses through its receptor UBAC2
Source: EMBO J. 2024 Sep 16;43(21):13. doi: 10.1038/s44318-024-00232-z (PMC11535055; doi:10.1038/s44318-024-00232-z)
Supplement: Supplementary file 10 — EV and Appendix Figures Source Data [file 44318_2024_232_MOESM10_ESM.zip › EV and Appendix Figures/Figure EV2/Figure EV 2J.xlsx]

## Sheet: Sheet1
		Source data for Quantification
		Flag-UBAC2
		−			WT			LIRm
	Mock	1.57809	1.80698	2.32002	1.88507	2.52212	2.16629	2.66466	1.50708	2.01499
	TG	7.78589	12.2482	16.3441	22.8419	16.4498	23.1037	9.38385	8.12008	12.5483
