# Supplementary material for: ER-phagy restrains inflammatory responses through its receptor UBAC2
Source: EMBO J. 2024 Sep 16;43(21):13. doi: 10.1038/s44318-024-00232-z (PMC11535055; doi:10.1038/s44318-024-00232-z)
Supplement: Supplementary file 10 — EV and Appendix Figures Source Data [file 44318_2024_232_MOESM10_ESM.zip › EV and Appendix Figures/Figure EV3/Figure EV 3F.xlsx]

## Sheet: Sheet1
	Rep1
		Flag-EV		Flag-UBAC2 WT		Flag-UBAC2 S223A		Flag-UBAC2 S223D
	TG	−	+	−	+	−	+	−	+
	RFP/RFP-GFP	0.00516	0.04157	0.00621	0.10001	0.00616	0.04205	0.00671	0.11098
	Relative	1	8.0562	1.20349	19.3818	1.1938	8.14922	1.30039	21.5078
	Rep2
		Flag-EV		Flag-UBAC2 WT		Flag-UBAC2 S223A		Flag-UBAC2 S223D
	TG	−	+	−	+	−	+	−	+
	RFP/RFP-GFP	0.00278	0.0204	0.00334	0.0453	0.00298	0.02573	0.00307	0.06512
	Relative	1	7.33813	1.20144	16.295	1.07194	9.2554	1.10432	23.4245
	Rep3
		Flag-EV		Flag-UBAC2 WT		Flag-UBAC2 S223A		Flag-UBAC2 S223D
	TG	−	+	−	+	−	+	−	+
	RFP/RFP-GFP	0.00481	0.04973	0.00482	0.08553	0.00435	0.04025	0.00579	0.12009
	Relative	1	10.3389	1.00208	17.7817	0.904366	8.36798	1.20374	24.9667
		Source data for Quantification
		Flag-EV		Flag-UBAC2 WT		Flag-UBAC2 S223A		Flag-UBAC2 S223D
	TG	−	+	−	+	−	+	−	+
		1	8.0562	1.20349	19.3818	1.1938	8.14922	1.30039	21.5078
		1	7.33813	1.20144	16.295	1.07194	9.2554	1.10432	23.4245
		1	10.3389	1.00208	17.7817	0.904366	8.36798	1.20374	24.9667
