# Supplementary material for: ER-phagy restrains inflammatory responses through its receptor UBAC2
Source: EMBO J. 2024 Sep 16;43(21):13. doi: 10.1038/s44318-024-00232-z (PMC11535055; doi:10.1038/s44318-024-00232-z)
Supplement: Supplementary file 10 — EV and Appendix Figures Source Data [file 44318_2024_232_MOESM10_ESM.zip › EV and Appendix Figures/Figure EV4/Figure EV 4J.xlsx]

## Sheet: Sheet1
Rep1
		MARK2 siRNA (#2 + #3)
		−		−		+
		Flag-EV		Flag-UBAC2		Flag-UBAC2
	EBSS	−	+	−	+	−	+
	RFP/RFP-GFP	0.00646	0.07791	0.00652	0.13481	0.00626	0.0709
	Relative	1	12.0604	1.00929	20.8684	0.96904	10.9752
Rep2
		MARK2 siRNA (#2 + #3)
		−		−		+
		Flag-EV		Flag-UBAC2		Flag-UBAC2
	EBSS	−	+	−	+	−	+
	RFP/RFP-GFP	0.00356	0.03201	0.00348	0.06993	0.00323	0.02876
	Relative	1	8.99157	0.977528	19.6433	0.907303	8.07865
Rep3
		MARK2 siRNA (#2 + #3)
		−		−		+
		Flag-EV		Flag-UBAC2		Flag-UBAC2
	EBSS	−	+	−	+	−	+
	RFP/RFP-GFP	0.00491	0.04872	0.00602	0.09726	0.00544	0.05408
	Relative	1	9.92261	1.22607	19.8086	1.10794	11.0143
		Source data for Quantification
		MARK2 siRNA (#2 + #3)
		−		−		+
		Flag-EV		Flag-UBAC2		Flag-UBAC2
	EBSS	−	+	−	+	−	+
		1	12.0604	1.00929	20.8684	0.96904	10.9752
		1	8.99157	0.977528	19.6433	0.907303	8.07865
		1	9.92261	1.22607	19.8086	1.10794	11.0143
