# Supplementary material for: ER-phagy restrains inflammatory responses through its receptor UBAC2
Source: EMBO J. 2024 Sep 16;43(21):13. doi: 10.1038/s44318-024-00232-z (PMC11535055; doi:10.1038/s44318-024-00232-z)
Supplement: Supplementary file 10 — EV and Appendix Figures Source Data [file 44318_2024_232_MOESM10_ESM.zip › EV and Appendix Figures/Figure EV4/Figure EV 4L.xlsx]

## Sheet: Sheet1
	Rep1
		Flag-EV	Flag-UBAC2 WT		Flag-UBAC2 S223A		Flag-UBAC2 S223D
	MARK2 siRNA (#2 + #3)	−	−	+	−	+	−	+
	RFP/GFP-RFP	0.00367	0.05552	0.01518	0.01164	0.01145	0.07717	0.07018
	Relative	1	15.1281	4.13624	3.17166	3.11989	21.0272	19.1226
	Rep2
		Flag-EV	Flag-UBAC2 WT		Flag-UBAC2 S223A		Flag-UBAC2 S223D
	MARK2 siRNA (#2 + #3)	−	−	+	−	+	−	+
	RFP/GFP-RFP	0.00133	0.02127	0.00687	0.00556	0.00409	0.02932	0.03051
	Relative	1	15.9925	5.16541	4.18045	3.07519	22.0451	22.9398
	Rep3
		Flag-EV	Flag-UBAC2 WT		Flag-UBAC2 S223A		Flag-UBAC2 S223D
	MARK2 siRNA (#2 + #3)	−	−	+	−	+	−	+
	RFP/GFP-RFP	0.00686	0.09007	0.02141	0.03382	0.03501	0.15862	0.16614
	Relative	1	13.1297	3.12099	4.93003	5.1035	23.1224	24.2187
			Source data for Quantification
			Flag-UBAC2 WT		Flag-UBAC2 S223A		Flag-UBAC2 S223D
		MARK2 siRNA (#2 + #3)	−	+	−	+	−	+
			15.1281	4.13624	3.17166	3.11989	21.0272	19.1226
			15.9925	5.16541	4.18045	3.07519	22.0451	22.9398
			13.1297	3.12099	4.93003	5.1035	23.1224	24.2187
