# Supplementary material for: ER-phagy restrains inflammatory responses through its receptor UBAC2
Source: EMBO J. 2024 Sep 16;43(21):13. doi: 10.1038/s44318-024-00232-z (PMC11535055; doi:10.1038/s44318-024-00232-z)
Supplement: Supplementary file 10 — EV and Appendix Figures Source Data [file 44318_2024_232_MOESM10_ESM.zip › EV and Appendix Figures/Figure EV5/Figure EV 5B.xlsx]

## Sheet: Sheet1
			Body weight (g)
			0		25		100
		Water	17.61	17.53	16.39	17.28	17.55	16.91
			18.08	17.44	16.71	17.76	18.01	16.8
			18.09	18.07	16.99	17.63	18.11	16.95
			18.28	18.44	17.12	18.19	18.05	17.56
			18.47	18.72	17.09	18.3	18.34	18.24
			18.68	18.84	17.99	18.65	19.27	18.17
			18.65	18.92	18.09	18.66	19.02	18.61
			19.04	19.13	17.89	18.69	19.15	18.29
			0		25		100
		5% DSS	15.54	16.21	16.08	17.21	18.24	17.67
			15.55	16.04	16.58	17.56	18.22	18
			14.7	15.68	15.7	17.18	17.86	17.65
			14.53	14.27	15.53	15.68	17.67	16.24
			13.37	13.74	14.65	15.12	16.76	15.71
			12.83	12.85	13.77	14.18	15.83	15.53
			11.98	11.83	13.21	14.47	15.84	15.34
			11.3	11.37	12.67	14.16	15.66	14.98
			Relative
			0		25		100
		Water	100	100	100	100	100	100
			102.669	99.4866	101.952	102.778	102.621	99.3495
			102.726	103.08	103.661	102.025	103.191	100.237
			103.805	105.191	104.454	105.266	102.849	103.844
			104.884	106.788	104.271	105.903	104.501	107.865
			106.076	107.473	109.762	107.928	109.801	107.451
			105.906	107.929	110.372	107.986	108.376	110.053
			108.12	109.127	109.152	108.16	109.117	108.161
			0		25		100
		5% DSS	100	100	100	100	100	100
			100.064	98.9513	103.109	102.034	99.8904	101.868
			94.5946	96.7304	97.6368	99.8257	97.9167	99.8868
			93.5006	88.0321	96.5796	91.1098	96.875	91.9072
			86.036	84.7625	91.107	87.8559	91.886	88.9078
			82.5611	79.2721	85.6343	82.394	86.7873	87.8891
			77.0914	72.9796	82.1517	84.079	86.8421	86.8138
			72.7156	70.1419	78.7935	82.2777	85.8553	84.7765
			Source data for Quantification
			0		25		100
		Water	100	100	100	100	100	100
			102.669	99.4866	101.952	102.778	102.621	99.3495
			102.726	103.08	103.661	102.025	103.191	100.237
			103.805	105.191	104.454	105.266	102.849	103.844
			104.884	106.788	104.271	105.903	104.501	107.865
			106.076	107.473	109.762	107.928	109.801	107.451
			105.906	107.929	110.372	107.986	108.376	110.053
			108.12	109.127	109.152	108.16	109.117	108.161
			0		25		100
		5% DSS	100	100	100	100	100	100
			100.064	98.9513	103.109	102.034	99.8904	101.868
			94.5946	96.7304	97.6368	99.8257	97.9167	99.8868
			93.5006	88.0321	96.5796	91.1098	96.875	91.9072
			86.036	84.7625	91.107	87.8559	91.886	88.9078
			82.5611	79.2721	85.6343	82.394	86.7873	87.8891
			77.0914	72.9796	82.1517	84.079	86.8421	86.8138
			72.7156	70.1419	78.7935	82.2777	85.8553	84.7765
