# Supplementary material for: ER-phagy restrains inflammatory responses through its receptor UBAC2
Source: EMBO J. 2024 Sep 16;43(21):13. doi: 10.1038/s44318-024-00232-z (PMC11535055; doi:10.1038/s44318-024-00232-z)
Supplement: Supplementary file 10 — EV and Appendix Figures Source Data [file 44318_2024_232_MOESM10_ESM.zip › EV and Appendix Figures/Figure EV5/Figure EV 5D.xlsx]

## Sheet: Sheet1
			Source data for Quantification
			Water
		0	7.35	8.13	8.91	8.14	7.63	8.24
		25	8.09	8.03	7.68	8.35	7.8	7.94
		100	8.02	8.25	7.95	7.58	8.03	7.87
			5% DSS
		0	4.62	3.85	4.06	3.83	4.35	4.07
		25	4.16	4.89	5.28	5.15	5.37	4.61
		100	6.15	5.82	5.7	5.83	6.65	6.49
