# Supplementary material for: ER-phagy restrains inflammatory responses through its receptor UBAC2
Source: EMBO J. 2024 Sep 16;43(21):13. doi: 10.1038/s44318-024-00232-z (PMC11535055; doi:10.1038/s44318-024-00232-z)
Supplement: Supplementary file 10 — EV and Appendix Figures Source Data [file 44318_2024_232_MOESM10_ESM.zip › EV and Appendix Figures/Figure EV5/Figure EV 5F.xlsx]

## Sheet: Sheet1
			Source data for Quantification
			Water						5% DSS
		0	1	1	1	2	1	1	4	4	4	5	3	5
		25	1	1	1	1	1	1	4	3	3	2	4	3
		10	1	1	1	1	1	1	3	3	2	2	2	1
