# Supplementary material for: ER-phagy restrains inflammatory responses through its receptor UBAC2
Source: EMBO J. 2024 Sep 16;43(21):13. doi: 10.1038/s44318-024-00232-z (PMC11535055; doi:10.1038/s44318-024-00232-z)
Supplement: Supplementary file 10 — EV and Appendix Figures Source Data [file 44318_2024_232_MOESM10_ESM.zip › EV and Appendix Figures/Figure EV5/Figure EV 5G.xlsx]

## Sheet: Sheet1
			ΔCt
			0								0
		Il6	5.54743	5.42376	6.08009	5.7819	5.6046	6.1335		Xbp1s	3.33672	3.26499	2.92983	3.27316	3.0978	3.4121
		Tnfa	5.85255	6.24271	6.04818	6.22758	5.54087	5.76068		Bip	3.05278	3.51181	3.35076	3.23877	2.85825	3.17637
		Il1b	5.32942	5.9872	6.01594	5.92802	6.09891	5.6631		Chop	3.22333	3.14046	3.61372	3.23331	3.14759	3.40092
			25								25
		Il6	5.0676	5.14082	5.19714	4.35534	5.40661	5.48988		Xbp1s	2.53146	2.4502	2.13863	2.35795	2.30317	2.17525
		Tnfa	5.03113	4.91619	4.51538	5.10633	5.4113	5.50314		Bip	2.482	2.40659	2.20575	2.44663	2.18252	2.31122
		Il1b	4.6731	4.75849	4.82369	4.31083	5.06289	5.1567		Chop	2.38866	2.65386	2.40161	2.70272	2.42695	2.41601
			100								100
		Il6	4.36174	4.50949	3.93076	4.5693	4.74555	4.85052		Xbp1s	1.27807	2.01699	2.14941	1.10678	0.14145	1.23404
		Tnfa	3.57247	4.81695	4.57109	4.41634	4.42147	4.85825		Bip	1.78698	1.97606	1.61321	1.33427	1.06586	2.01301
		Il1b	3.85178	4.71509	4.21651	3.89703	4.3916	4.51054		Chop	1.53091	0.954449	1.77416	2.24048	2.09432	2.14602
			Source data for Quantification
			0								0
		Il6	46.7674	42.9254	67.6534	55.0206	48.6578	70.2049		Xbp1s	10.1031	9.61302	7.62021	9.66761	8.56112	10.645
		Tnfa	57.7821	75.7256	66.1734	74.9356	46.5552	54.2172		Bip	8.29809	11.4067	10.2019	9.43989	7.25135	9.0403
		Il1b	40.2083	63.4347	64.711	60.8852	68.5417	50.6714		Chop	9.3394	8.81805	12.2416	9.40423	8.86174	10.5628
			25								25
		Il6	33.5351	35.281	36.6855	20.4686	42.4182	44.9385		Xbp1s	5.78156	5.46492	4.40344	5.12641	4.93541	4.51664
		Tnfa	32.698	30.194	22.8699	34.4476	42.5563	45.3534		Bip	5.58671	5.3022	4.61314	5.45141	4.53946	4.96303
		Il1b	25.5119	27.0675	28.3188	19.8467	33.4258	35.6715		Chop	5.23671	6.29349	5.28392	6.51029	5.37755	5.33693
			100								100
		Il6	20.5596	22.7767	15.2502	23.7409	26.8258	28.8504		Xbp1s	2.42514	4.04738	4.43646	2.15364	1.10301	2.35225
		Tnfa	11.8965	28.1868	23.7703	21.3526	21.4287	29.0054		Bip	3.45092	3.93417	3.05932	2.52148	2.09342	4.03623
		Il1b	14.4378	26.2654	18.5907	14.8978	20.9896	22.7933		Chop	2.88968	1.93784	3.42038	4.72554	4.27024	4.42605
